# Supplementary material for: Torsion is a dynamic regulator of DNA replication stalling and reactivation
Source: Nat Commun. 2025 Nov 26;16:10543. doi: 10.1038/s41467-025-65567-5 (PMC12658067; doi:10.1038/s41467-025-65567-5)
Supplement: Supplementary file 6 — Source Data [file 41467_2025_65567_MOESM6_ESM.xlsx]

## Sheet: Figure 1
Figure 1d			Figure 1e
Time (s)	Replisome rotation (turns)		not including pauses			including pauses
0	70.853		Torque (pN·nm)	Replication velocity (bp/s)	Error bar (bp/s)	Torque (pN·nm)	Replication velocity (bp/s)	Error bar (bp/s)
0.01	70.9575		6.46287	61.5183	2.7768	6.28216	41.412	6.55132
0.02	70.9201		9.51851	49.2648	3.88924	9.41889	27.0889	5.77955
0.03	70.9426		13.8129	35.0629	5.34371	13.3492	16.6585	3.53879
0.04	70.9622		17.0695	22.6545	1.03011	16.7848	9.70395	1.63272
0.05	70.9879		20.0482	15.8617	0.80236	19.8337	1.92876	0.4053
0.06	71.0421
0.07	71.108
0.08	71.1559
0.09	71.1633
0.1	71.183
0.11	71.1562
0.12	71.1828
0.13	71.2534
0.14	71.2805
0.15	71.2801
0.16	71.2812
0.17	71.2857
0.18	71.2982
0.19	71.3022
0.2	71.2948
0.21	71.3036
0.22	71.3062
0.23	71.3411
0.24	71.3737
0.25	71.4199
0.26	71.449
0.27	71.4621
0.28	71.4193
0.29	71.4279
0.3	71.4659
0.31	71.4505
0.32	71.4624
0.33	71.4728
0.34	71.4789
0.35	71.4915
0.36	71.4966
0.37	71.5026
0.38	71.5447
0.39	71.5918
0.4	71.6071
0.41	71.6237
0.42	71.6386
0.43	71.647
0.44	71.6816
0.45	71.6991
0.46	71.7101
0.47	71.7189
0.48	71.733
0.49	71.7542
0.5	71.782
0.51	71.8277
0.52	71.8446
0.53	71.8435
0.54	71.8543
0.55	71.9155
0.56	71.9672
0.57	72.0323
0.58	72.0562
0.59	72.0789
0.6	72.1574
0.61	72.255
0.62	72.2882
0.63	72.3095
0.64	72.3259
0.65	72.307
0.66	72.2626
0.67	72.2567
0.68	72.2788
0.69	72.2987
0.7	72.347
0.71	72.3248
0.72	72.3826
0.73	72.4414
0.74	72.4908
0.75	72.5461
0.76	72.5475
0.77	72.5744
0.78	72.6177
0.79	72.6362
0.8	72.6627
0.81	72.6632
0.82	72.6774
0.83	72.6723
0.84	72.7218
0.85	72.7831
0.86	72.8308
0.87	72.8914
0.88	72.9446
0.89	72.9976
0.9	73.047
0.91	73.1094
0.92	73.1519
0.93	73.2081
0.94	73.2673
0.95	73.318
0.96	73.3642
0.97	73.3986
0.98	73.3938
0.99	73.3918
1	73.3884
1.01	73.3379
1.02	73.3901
1.03	73.3821
1.04	73.4102
1.05	73.4524
1.06	73.4887
1.07	73.4881
1.08	73.5173
1.09	73.5499
1.1	73.5904
1.11	73.7032
1.12	73.7449
1.13	73.7786
1.14	73.7904
1.15	73.8387
1.16	73.875
1.17	73.9183
1.18	73.9414
1.19	73.993
1.2	74.0695
1.21	74.0927
1.22	74.1428
1.23	74.1745
1.24	74.2048
1.25	74.2014
1.26	74.2296
1.27	74.28
1.28	74.3766
1.29	74.4269
1.3	74.4057
1.31	74.4264
1.32	74.4506
1.33	74.4911
1.34	74.5151
1.35	74.528
1.36	74.5481
1.37	74.5754
1.38	74.5582
1.39	74.5393
1.4	74.5701
1.41	74.5601
1.42	74.5938
1.43	74.6464
1.44	74.6675
1.45	74.7216
1.46	74.7591
1.47	74.8181
1.48	74.8524
1.49	74.8848
1.5	74.9346
1.51	74.9588
1.52	74.9948
1.53	75.0654
1.54	75.0553
1.55	75.0636
1.56	75.0867
1.57	75.1166
1.58	75.1507
1.59	75.2091
1.6	75.228
1.61	75.2257
1.62	75.2112
1.63	75.2071
1.64	75.2224
1.65	75.2459
1.66	75.3175
1.67	75.3308
1.68	75.3822
1.69	75.4092
1.7	75.4107
1.71	75.4701
1.72	75.4405
1.73	75.4215
1.74	75.4475
1.75	75.4533
1.76	75.4771
1.77	75.5105
1.78	75.5192
1.79	75.5286
1.8	75.5375
1.81	75.5524
1.82	75.6058
1.83	75.654
1.84	75.6551
1.85	75.6702
1.86	75.6639
1.87	75.6459
1.88	75.6278
1.89	75.6551
1.9	75.6579
1.91	75.6237
1.92	75.62
1.93	75.6579
1.94	75.6468
1.95	75.6363
1.96	75.6468
1.97	75.6716
1.98	75.8297
1.99	75.8782
2	75.9375
2.01	76.0266
2.02	76.0392
2.03	76.1423
2.04	76.1711
2.05	76.1727
2.06	76.147
2.07	76.1868
2.08	76.2313
2.09	76.2923
2.1	76.322
2.11	76.3068
2.12	76.3305
2.13	76.2997
2.14	76.3294
2.15	76.3363
2.16	76.3744
2.17	76.387
2.18	76.4267
2.19	76.4361
2.2	76.4109
2.21	76.4282
2.22	76.4184
2.23	76.3984
2.24	76.3912
2.25	76.3913
2.26	76.3695
2.27	76.3402
2.28	76.3342
2.29	76.3128
2.3	76.3503
2.31	76.3747
2.32	76.3862
2.33	76.3959
2.34	76.401
2.35	76.4293
2.36	76.4338
2.37	76.4709
2.38	76.4972
2.39	76.541
2.4	76.5468
2.41	76.5868
2.42	76.6002
2.43	76.604
2.44	76.5984
2.45	76.581
2.46	76.5872
2.47	76.5653
2.48	76.5971
2.49	76.5772
2.5	76.5522
2.51	76.5547
2.52	76.5168
2.53	76.4443
2.54	76.4858
2.55	76.4693
2.56	76.4736
2.57	76.436
2.58	76.443
2.59	76.4248
2.6	76.3965
2.61	76.4357
2.62	76.4849
2.63	76.5269
2.64	76.579
2.65	76.6063
2.66	76.6028
2.67	76.668
2.68	76.6521
2.69	76.6384
2.7	76.6566
2.71	76.6923
2.72	76.7365
2.73	76.74
2.74	76.7671
2.75	76.7607
2.76	76.7883
2.77	76.8076
2.78	76.8488
2.79	76.9042
2.8	76.9824
2.81	77.0121
2.82	77.0305
2.83	77.0737
2.84	77.1167
2.85	77.1326
2.86	77.1591
2.87	77.2367
2.88	77.3132
2.89	77.3281
2.9	77.3728
2.91	77.4255
2.92	77.4627
2.93	77.4664
2.94	77.4941
2.95	77.5147
2.96	77.523
2.97	77.52
2.98	77.5093
2.99	77.532
3	77.5467
3.01	77.5463
3.02	77.561
3.03	77.5241
3.04	77.5334
3.05	77.552
3.06	77.5737
3.07	77.5718
3.08	77.5345
3.09	77.5182
3.1	77.5053
3.11	77.5155
3.12	77.5221
3.13	77.5329
3.14	77.565
3.15	77.5854
3.16	77.5626
3.17	77.5432
3.18	77.5223
3.19	77.5609
3.2	77.5686
3.21	77.5842
3.22	77.6372
3.23	77.6723
3.24	77.6814
3.25	77.7107
3.26	77.7804
3.27	77.8108
3.28	77.8344
3.29	77.9088
3.3	77.928
3.31	77.9887
3.32	78.0154
3.33	78.024
3.34	78.0269
3.35	78.0194
3.36	78.0208
3.37	78.0061
3.38	78.0098
3.39	78.0035
3.4	78.0229
3.41	78.0622
3.42	78.063
3.43	78.0681
3.44	78.0867
3.45	78.0803
3.46	78.0365
3.47	78.0546
3.48	78.0517
3.49	78.0827
3.5	78.0825
3.51	78.1014
3.52	78.1372
3.53	78.1701
3.54	78.2071
3.55	78.2346
3.56	78.2608
3.57	78.2925
3.58	78.2925
3.59	78.33
3.6	78.3647
3.61	78.3602
3.62	78.3585
3.63	78.3469
3.64	78.3537
3.65	78.3932
3.66	78.4279
3.67	78.4413
3.68	78.4617
3.69	78.4951
3.7	78.5043
3.71	78.51
3.72	78.5149
3.73	78.5687
3.74	78.5605
3.75	78.6007
3.76	78.6577
3.77	78.6828
3.78	78.7331
3.79	78.7234
3.8	78.7402
3.81	78.7891
3.82	78.8557
3.83	78.8728
3.84	78.9274
3.85	78.9577
3.86	78.9769
3.87	78.9705
3.88	78.9725
3.89	78.9449
3.9	78.919
3.91	78.9284
3.92	78.9666
3.93	78.9854
3.94	78.995
3.95	78.9926
3.96	79.0619
3.97	79.0841
3.98	79.1177
3.99	79.1399
4	79.1616
4.01	79.1553
4.02	79.1915
4.03	79.1984
4.04	79.2308
4.05	79.2541
4.06	79.2935
4.07	79.3258
4.08	79.3954
4.09	79.4292
4.1	79.4945
4.11	79.5151
4.12	79.5554
4.13	79.5801
4.14	79.5779
4.15	79.5934
4.16	79.6077
4.17	79.6212
4.18	79.6454
4.19	79.6027
4.2	79.6175
4.21	79.6232
4.22	79.6186
4.23	79.6268
4.24	79.652
4.25	79.6738
4.26	79.6448
4.27	79.6718
4.28	79.6512
4.29	79.6113
4.3	79.6211
4.31	79.5925
4.32	79.6208
4.33	79.6367
4.34	79.6599
4.35	79.73
4.36	79.7995
4.37	79.8186
4.38	79.8585
4.39	79.8791
4.4	79.9155
4.41	79.9678
4.42	79.9941
4.43	80.0605
4.44	80.0712
4.45	80.1695
4.46	80.2387
4.47	80.2926
4.48	80.2951
4.49	80.3491
4.5	80.4266
4.51	80.47
4.52	80.5422
4.53	80.6028
4.54	80.6467
4.55	80.702
4.56	80.7297
4.57	80.7934
4.58	80.852
4.59	80.8861
4.6	80.9305
4.61	80.9836
4.62	81.0935
4.63	81.2143
4.64	81.2642
4.65	81.3182
4.66	81.3927
4.67	81.4345
4.68	81.4847
4.69	81.5391
4.7	81.5948
4.71	81.6132
4.72	81.6428
4.73	81.6338
4.74	81.6887
4.75	81.7131
4.76	81.7079
4.77	81.7369
4.78	81.7449
4.79	81.7826
4.8	81.7792
4.81	81.7893
4.82	81.7724
4.83	81.7947
4.84	81.7875
4.85	81.8077
4.86	81.8405
4.87	81.8397
4.88	81.8805
4.89	81.9313
4.9	82.0426
4.91	82.0423
4.92	82.0372
4.93	82.032
4.94	82.077
4.95	82.1255
4.96	82.1168
4.97	82.1636
4.98	82.1723
4.99	82.1827
5	82.2197
5.01	82.273
5.02	82.2932
5.03	82.3327
5.04	82.3401
5.05	82.3702
5.06	82.3867
5.07	82.3886
5.08	82.366
5.09	82.3548
5.1	82.3497
5.11	82.36
5.12	82.3402
5.13	82.3685
5.14	82.3864
5.15	82.425
5.16	82.4996
5.17	82.5502
5.18	82.567
5.19	82.5977
5.2	82.62
5.21	82.6503
5.22	82.6928
5.23	82.7362
5.24	82.7554
5.25	82.7802
5.26	82.8502
5.27	82.8759
5.28	82.913
5.29	82.9377
5.3	82.9616
5.31	82.9987
5.32	83.0284
5.33	83.0794
5.34	83.1364
5.35	83.1392
5.36	83.177
5.37	83.221
5.38	83.256
5.39	83.3001
5.4	83.3343
5.41	83.3277
5.42	83.3871
5.43	83.4124
5.44	83.4346
5.45	83.4132
5.46	83.4223
5.47	83.4604
5.48	83.4605
5.49	83.471
5.5	83.4837
5.51	83.4726
5.52	83.5015
5.53	83.5565
5.54	83.5629
5.55	83.56
5.56	83.5711
5.57	83.5436
5.58	83.5076
5.59	83.4868
5.6	83.5088
5.61	83.5554
5.62	83.5283
5.63	83.5096
5.64	83.5273
5.65	83.5486
5.66	83.5443
5.67	83.5026
5.68	83.5138
5.69	83.5025
5.7	83.5236
5.71	83.5349
5.72	83.5777
5.73	83.6288
5.74	83.651
5.75	83.6873
5.76	83.6828
5.77	83.7131
5.78	83.76
5.79	83.7873
5.8	83.8444
5.81	83.8524
5.82	83.8727
5.83	83.879
5.84	83.9031
5.85	83.9288
5.86	83.9779
5.87	84.0473
5.88	84.0657
5.89	84.014
5.9	84.0089
5.91	84.0512
5.92	84.0665
5.93	84.1174
5.94	84.1563
5.95	84.1894
5.96	84.2321
5.97	84.2317
5.98	84.2641
5.99	84.3214
6	84.2962
6.01	84.3208
6.02	84.3426
6.03	84.3667
6.04	84.382
6.05	84.3996
6.06	84.4432
6.07	84.4527
6.08	84.4785
6.09	84.5013
6.1	84.5317
6.11	84.5433
6.12	84.5817
6.13	84.6024
6.14	84.6349
6.15	84.6385
6.16	84.6632
6.17	84.7243
6.18	84.7487
6.19	84.7951
6.2	84.8454
6.21	84.9243
6.22	84.9053
6.23	84.9309
6.24	84.9882
6.25	85.0243
6.26	84.9909
6.27	84.992
6.28	85.0246
6.29	85.0477
6.3	85.1007
6.31	85.1174
6.32	85.1316
6.33	85.1385
6.34	85.1327
6.35	85.1537
6.36	85.141
6.37	85.1476
6.38	85.1823
6.39	85.1919
6.4	85.1809
6.41	85.2097
6.42	85.2162
6.43	85.1796
6.44	85.1705
6.45	85.1743
6.46	85.1508
6.47	85.1124
6.48	85.124
6.49	85.1186
6.5	85.1192
6.51	85.1292
6.52	85.1002
6.53	85.0847
6.54	85.0484
6.55	85.0431
6.56	85.0801
6.57	85.1089
6.58	85.1404
6.59	85.1645
6.6	85.1655
6.61	85.145
6.62	85.1473
6.63	85.1763
6.64	85.1885
6.65	85.1867
6.66	85.1976
6.67	85.2591
6.68	85.3157
6.69	85.3852
6.7	85.411
6.71	85.4609
6.72	85.4992
6.73	85.5001
6.74	85.5052
6.75	85.5227
6.76	85.5226
6.77	85.5353
6.78	85.5213
6.79	85.5342
6.8	85.5526
6.81	85.613
6.82	85.6455
6.83	85.664
6.84	85.6806
6.85	85.7058
6.86	85.6873
6.87	85.6695
6.88	85.6809
6.89	85.7422
6.9	85.7681
6.91	85.7933
6.92	85.7961
6.93	85.8111
6.94	85.7801
6.95	85.7824
6.96	85.7497
6.97	85.753
6.98	85.758
6.99	85.7607
7	85.7837
7.01	85.7912
7.02	85.8071
7.03	85.8148
7.04	85.8174
7.05	85.8389
7.06	85.8208
7.07	85.8726
7.08	85.9007
7.09	85.9142
7.1	85.8847
7.11	85.9051
7.12	85.9166
7.13	85.9132
7.14	85.9069
7.15	85.8902
7.16	85.8513
7.17	85.818
7.18	85.8219
7.19	85.8119
7.2	85.7968
7.21	85.7616
7.22	85.7912
7.23	85.7365
7.24	85.6864
7.25	85.6761
7.26	85.687
7.27	85.6875
7.28	85.6685
7.29	85.6708
7.3	85.6041
7.31	85.5608
7.32	85.5114
7.33	85.4743
7.34	85.4893
7.35	85.4643
7.36	85.4504
7.37	85.4295
7.38	85.4043
7.39	85.4202
7.4	85.4259
7.41	85.4235
7.42	85.4057
7.43	85.4345
7.44	85.4503
7.45	85.4753
7.46	85.4949
7.47	85.5128
7.48	85.5311
7.49	85.5439
7.5	85.5209
7.51	85.5708
7.52	85.5766
7.53	85.5892
7.54	85.6495
7.55	85.6661
7.56	85.643
7.57	85.6612
7.58	85.7228
7.59	85.7617
7.6	85.7866
7.61	85.7783
7.62	85.8145
7.63	85.7718
7.64	85.7436
7.65	85.7419
7.66	85.7557
7.67	85.775
7.68	85.7763
7.69	85.7514
7.7	85.7361
7.71	85.7469
7.72	85.7241
7.73	85.7448
7.74	85.7569
7.75	85.7431
7.76	85.7571
7.77	85.7723
7.78	85.7945
7.79	85.8341
7.8	85.817
7.81	85.7716
7.82	85.7789
7.83	85.7994
7.84	85.825
7.85	85.8169
7.86	85.7991
7.87	85.8206
7.88	85.7901
7.89	85.7263
7.9	85.7075
7.91	85.7121
7.92	85.6997
7.93	85.6851
7.94	85.6785
7.95	85.6989
7.96	85.7534
7.97	85.7697
7.98	85.7423
7.99	85.7194
8	85.7362
8.01	85.6937
8.02	85.6991
8.03	85.6631
8.04	85.6476
8.05	85.6242
8.06	85.6272
8.07	85.5968
8.08	85.5501
8.09	85.5215
8.1	85.528
8.11	85.5153
8.12	85.4763
8.13	85.5189
8.14	85.5185
8.15	85.5382
8.16	85.5008
8.17	85.4799
8.18	85.4799
8.19	85.442
8.2	85.4173
8.21	85.3678
8.22	85.336
8.23	85.3544
8.24	85.3383
8.25	85.2986
8.26	85.2988
8.27	85.2724
8.28	85.2502
8.29	85.2391
8.3	85.2762
8.31	85.3169
8.32	85.3251
8.33	85.3225
8.34	85.2869
8.35	85.2995
8.36	85.3364
8.37	85.3747
8.38	85.3645
8.39	85.368
8.4	85.3898
8.41	85.3763
8.42	85.3894
8.43	85.3757
8.44	85.3578
8.45	85.3243
8.46	85.2681
8.47	85.2925
8.48	85.254
8.49	85.2382
8.5	85.3086
8.51	85.3269
8.52	85.3559
8.53	85.3241
8.54	85.3335
8.55	85.2922
8.56	85.2951
8.57	85.2979
8.58	85.2793
8.59	85.2721
8.6	85.2963
8.61	85.3051
8.62	85.2379
8.63	85.2872
8.64	85.3491
8.65	85.343
8.66	85.3334
8.67	85.2976
8.68	85.2713
8.69	85.274
8.7	85.2685
8.71	85.2401
8.72	85.2445
8.73	85.2818
8.74	85.2931
8.75	85.3199
8.76	85.3217
8.77	85.3082
8.78	85.3125
8.79	85.2725
8.8	85.2842
8.81	85.3123
8.82	85.292
8.83	85.2608
8.84	85.2373
8.85	85.2472
8.86	85.2875
8.87	85.2497
8.88	85.2351
8.89	85.267
8.9	85.2832
8.91	85.2684
8.92	85.2884
8.93	85.3295
8.94	85.3427
8.95	85.3298
8.96	85.2839
8.97	85.2841
8.98	85.3213
8.99	85.3205
9	85.2956
9.01	85.3097
9.02	85.2966
9.03	85.3348
9.04	85.3565
9.05	85.3308
9.06	85.3366
9.07	85.3171
9.08	85.3437
9.09	85.343
9.1	85.3357
9.11	85.341
9.12	85.3716
9.13	85.3413
9.14	85.3686
9.15	85.3327
9.16	85.3915
9.17	85.3925
9.18	85.3983
9.19	85.4423
9.2	85.4501
9.21	85.4806
9.22	85.4932
9.23	85.4669
9.24	85.5769
9.25	85.6087
9.26	85.6108
9.27	85.6211
9.28	85.6548
9.29	85.6733
9.3	85.6767
9.31	85.6916
9.32	85.7184
9.33	85.7434
9.34	85.7975
9.35	85.8144
9.36	85.7839
9.37	85.8117
9.38	85.8349
9.39	85.8291
9.4	85.8526
9.41	85.8571
9.42	85.889
9.43	85.8851
9.44	85.8997
9.45	85.9018
9.46	85.9584
9.47	85.9468
9.48	85.975
9.49	85.9966
9.5	85.9439
9.51	85.9057
9.52	85.8809
9.53	85.8876
9.54	85.8615
9.55	85.8486
9.56	85.8675
9.57	85.8535
9.58	85.8251
9.59	85.8157
9.6	85.8345
9.61	85.8534
9.62	85.9198
9.63	85.8979
9.64	85.8771
9.65	85.8968
9.66	85.9123
9.67	85.9071
9.68	85.8963
9.69	85.9187
9.7	85.9269
9.71	85.9527
9.72	85.9247
9.73	85.9048
9.74	85.838
9.75	85.8292
9.76	85.7974
9.77	85.7825
9.78	85.7575
9.79	85.7357
9.8	85.7409
9.81	85.7463
9.82	85.7341
9.83	85.7411
9.84	85.7248
9.85	85.7275
9.86	85.6712
9.87	85.7249
9.88	85.7553
9.89	85.7831
9.9	85.7798
9.91	85.7745
9.92	85.7927
9.93	85.751
9.94	85.7695
9.95	85.784
9.96	85.7903
9.97	85.8304
9.98	85.8572
9.99	85.8817
10	85.9187
10.01	85.9602
10.02	85.979
10.03	85.999
10.04	86.0292
10.05	86.1006
10.06	86.1109
10.07	86.1838
10.08	86.2293
10.09	86.2023
10.1	86.2369
10.11	86.2485
10.12	86.2485
10.13	86.2685
10.14	86.2882
10.15	86.3116
10.16	86.2711
10.17	86.2452
10.18	86.2758
10.19	86.2701
10.2	86.2955
10.21	86.3082
10.22	86.3178
10.23	86.3675
10.24	86.3512
10.25	86.3457
10.26	86.2923
10.27	86.2911
10.28	86.3002
10.29	86.2642
10.3	86.2305
10.31	86.1868
10.32	86.1473
10.33	86.0736
10.34	86.0215
10.35	85.9809
10.36	85.967
10.37	85.8979
10.38	85.8617
10.39	85.8488
10.4	85.8063
10.41	85.7643
10.42	85.7213
10.43	85.7317
10.44	85.7022
10.45	85.7208
10.46	85.7018
10.47	85.7119
10.48	85.71
10.49	85.7066
10.5	85.7081
10.51	85.7029
10.52	85.7051
10.53	85.7532
10.54	85.7894
10.55	85.816
10.56	85.83
10.57	85.8385
10.58	85.8787
10.59	85.9227
10.6	85.9005
10.61	85.9172
10.62	85.924
10.63	85.9447
10.64	85.9729
10.65	86.0047
10.66	86.0431
10.67	86.078
10.68	86.1317
10.69	86.1516
10.7	86.2317
10.71	86.2737
10.72	86.3563
10.73	86.4164
10.74	86.5102
10.75	86.5556
10.76	86.6413
10.77	86.6996
10.78	86.7583
10.79	86.8086
10.8	86.851
10.81	86.8695
10.82	86.8882
10.83	86.939
10.84	87.0056
10.85	87.0461
10.86	87.1321
10.87	87.1352
10.88	87.1623
10.89	87.1501
10.9	87.2178
10.91	87.2381
10.92	87.2546
10.93	87.2404
10.94	87.2441
10.95	87.2374
10.96	87.28
10.97	87.2674
10.98	87.2344
10.99	87.2407
11	87.2027
11.01	87.1655
11.02	87.1419
11.03	87.1165
11.04	87.1261
11.05	87.0848
11.06	87.064
11.07	87.0267
11.08	86.9647
11.09	86.9179
11.1	86.8542
11.11	86.8439
11.12	86.8265
11.13	86.8139
11.14	86.7244
11.15	86.681
11.16	86.6681
11.17	86.6518
11.18	86.5779
11.19	86.5213
11.2	86.4741
11.21	86.404
11.22	86.324
11.23	86.2503
11.24	86.2008
11.25	86.1699
11.26	86.1896
11.27	86.1856
11.28	86.1456
11.29	86.1249
11.3	86.1029
11.31	86.0644
11.32	86.0547
11.33	86.078
11.34	86.088
11.35	86.1073
11.36	86.1066
11.37	86.1013
11.38	86.1498
11.39	86.1513
11.4	86.155
11.41	86.1768
11.42	86.1538
11.43	86.1504
11.44	86.1202
11.45	86.105
11.46	86.1263
11.47	86.1151
11.48	86.1029
11.49	86.107
11.5	86.0848
11.51	86.0895
11.52	86.106
11.53	86.1412
11.54	86.1512
11.55	86.1435
11.56	86.1273
11.57	86.1404
11.58	86.1487
11.59	86.1211
11.6	86.1028
11.61	86.0772
11.62	86.0621
11.63	86.0508
11.64	86.0524
11.65	86.0196
11.66	86.0123
11.67	86.01
11.68	85.9898
11.69	85.975
11.7	85.9275
11.71	85.9107
11.72	85.8528
11.73	85.8312
11.74	85.8478
11.75	85.8699
11.76	85.8341
11.77	85.8213
11.78	85.8172
11.79	85.8432
11.8	85.7942
11.81	85.7065
11.82	85.688
11.83	85.6177
11.84	85.5732
11.85	85.4902
11.86	85.415
11.87	85.3631
11.88	85.3297
11.89	85.3071
11.9	85.2079
11.91	85.1968
11.92	85.1604
11.93	85.1357
11.94	85.0784
11.95	85.0733
11.96	85.0795
11.97	85.0478
11.98	85.0317
11.99	84.973
12	84.9314
12.01	84.8875
12.02	84.8172
12.03	84.7654
12.04	84.6632
12.05	84.6122
12.06	84.571
12.07	84.5274
12.08	84.5079
12.09	84.5077
12.1	84.4824
12.11	84.4357
12.12	84.3974
12.13	84.3091
12.14	84.329
12.15	84.3144
12.16	84.3141
12.17	84.3349
12.18	84.3183
12.19	84.337
12.2	84.333
12.21	84.3123
12.22	84.3146
12.23	84.3211
12.24	84.2878
12.25	84.2861
12.26	84.2846
12.27	84.2696
12.28	84.2639
12.29	84.2941
12.3	84.3193
12.31	84.3714
12.32	84.3788
12.33	84.3635
12.34	84.3618
12.35	84.3245
12.36	84.3375
12.37	84.367
12.38	84.3338
12.39	84.3281
12.4	84.3367
12.41	84.3674
12.42	84.4143
12.43	84.468
12.44	84.5317
12.45	84.5709
12.46	84.5972
12.47	84.6135
12.48	84.639
12.49	84.6468
12.5	84.7244
12.51	84.7311
12.52	84.7571
12.53	84.7428
12.54	84.7532
12.55	84.7523
12.56	84.763
12.57	84.7657
12.58	84.7597
12.59	84.799
12.6	84.835
12.61	84.8762
12.62	84.8974
12.63	84.971
12.64	84.9631
12.65	85.0402
12.66	85.0671
12.67	85.108
12.68	85.1305
12.69	85.167
12.7	85.1795
12.71	85.1968
12.72	85.2277
12.73	85.2491
12.74	85.2266
12.75	85.2071
12.76	85.1785
12.77	85.1706
12.78	85.1368
12.79	85.109
12.8	85.1453
12.81	85.1313
12.82	85.1382
12.83	85.1698
12.84	85.1676
12.85	85.1585
12.86	85.1085
12.87	85.0767
12.88	85.0366
12.89	84.9978
12.9	84.9808
12.91	84.9494
12.92	84.9278
12.93	84.9325
12.94	84.9528
12.95	84.9542
12.96	84.9471
12.97	84.917
12.98	84.8985
12.99	84.8994
13	84.9329
13.01	84.9609
13.02	85.0004
13.03	85.029
13.04	85.0448
13.05	85.0581
13.06	85.0549
13.07	85.079
13.08	85.0767
13.09	85.1107
13.1	85.13
13.11	85.1454
13.12	85.1455
13.13	85.1595
13.14	85.1319
13.15	85.157
13.16	85.18
13.17	85.1821
13.18	85.2272
13.19	85.2516
13.2	85.2755
13.21	85.3331
13.22	85.3748
13.23	85.4258
13.24	85.4885
13.25	85.5178
13.26	85.5546
13.27	85.6127
13.28	85.6367
13.29	85.653
13.3	85.6779
13.31	85.6881
13.32	85.725
13.33	85.776
13.34	85.8267
13.35	85.8911
13.36	85.9471
13.37	85.9818
13.38	86.0066
13.39	86.096
13.4	86.1107
13.41	86.0876
13.42	86.0627
13.43	86.0575
13.44	86.0648
13.45	86.0357
13.46	86.0287
13.47	86.0501
13.48	86.0986
13.49	86.1373
13.5	86.1495
13.51	86.183
13.52	86.1765
13.53	86.1567
13.54	86.1288
13.55	86.163
13.56	86.1585
13.57	86.156
13.58	86.1699
13.59	86.1056
13.6	86.0552
13.61	86.0143
13.62	86.0085
13.63	85.9853
13.64	86.0023
13.65	85.9595
13.66	85.9443
13.67	85.8805
13.68	85.8936
13.69	85.825
13.7	85.7916
13.71	85.7392
13.72	85.6993
13.73	85.6628
13.74	85.6263
13.75	85.5895
13.76	85.5925
13.77	85.5734
13.78	85.5659
13.79	85.5127
13.8	85.4714
13.81	85.474
13.82	85.489
13.83	85.5067
13.84	85.5114
13.85	85.5227
13.86	85.5968
13.87	85.6577
13.88	85.6591
13.89	85.7296
13.9	85.7347
13.91	85.7731
13.92	85.813
13.93	85.846
13.94	85.8453
13.95	85.8291
13.96	85.8466
13.97	85.8828
13.98	85.9127
13.99	85.908
14	85.8882
14.01	85.887
14.02	85.9113
14.03	85.9059
14.04	85.9318
14.05	85.9533
14.06	85.9454
14.07	85.9053
14.08	85.8149
14.09	85.78
14.1	85.7736
14.11	85.7727
14.12	85.806
14.13	85.834
14.14	85.8257
14.15	85.8237
14.16	85.793
14.17	85.8153
14.18	85.8312
14.19	85.8182
14.2	85.8147
14.21	85.8441
14.22	85.8446
14.23	85.8169
14.24	85.7872
14.25	85.7464
14.26	85.776
14.27	85.7389
14.28	85.7519
14.29	85.7422
14.3	85.7131
14.31	85.7141
14.32	85.6853
14.33	85.715
14.34	85.6611
14.35	85.6105
14.36	85.5199
14.37	85.4892
14.38	85.4801
14.39	85.4648
14.4	85.4686
14.41	85.4861
14.42	85.5318
14.43	85.5194
14.44	85.5277
14.45	85.5513
14.46	85.5829
14.47	85.5017
14.48	85.461
14.49	85.4202
14.5	85.4213
14.51	85.4109
14.52	85.4155
14.53	85.4054
14.54	85.3963
14.55	85.3905
14.56	85.4338
14.57	85.4714
14.58	85.4591
14.59	85.5154
14.6	85.5767
14.61	85.5999
14.62	85.6279
14.63	85.59
14.64	85.5827
14.65	85.5834
14.66	85.5763
14.67	85.6072
14.68	85.5389
14.69	85.6038
14.7	85.6241
14.71	85.6592
14.72	85.6997
14.73	85.7026
14.74	85.6923
14.75	85.6919
14.76	85.6754
14.77	85.6527
14.78	85.6322
14.79	85.684
14.8	85.6927
14.81	85.6889
14.82	85.6847
14.83	85.6649
14.84	85.6388
14.85	85.6516
14.86	85.6157
14.87	85.5653
14.88	85.5633
14.89	85.4994
14.9	85.5022
14.91	85.4552
14.92	85.4333
14.93	85.4308
14.94	85.4382
14.95	85.4287
14.96	85.408
14.97	85.3835
14.98	85.3593
14.99	85.3557
15	85.34
15.01	85.3216
15.02	85.2646
15.03	85.2323
15.04	85.2276
15.05	85.1824
15.06	85.1935
15.07	85.2353
15.08	85.2733
15.09	85.2661
15.1	85.2608
15.11	85.2446
15.12	85.2106
15.13	85.1459
15.14	85.1617
15.15	85.1551
15.16	85.1251
15.17	85.1039
15.18	85.0832
15.19	85.0808
15.2	85.0578
15.21	85.0043
15.22	85.023
15.23	85.0014
15.24	85.0177
15.25	85.0565
15.26	85.0261
15.27	85.0304
15.28	84.9839
15.29	84.9683
15.3	84.9587
15.31	84.968
15.32	84.998
15.33	84.9745
15.34	84.9588
15.35	84.971
15.36	84.9764
15.37	84.9612
15.38	84.9462
15.39	84.9475
15.4	84.9365
15.41	84.9123
15.42	84.8605
15.43	84.8145
15.44	84.7901
15.45	84.7683
15.46	84.7289
15.47	84.6875
15.48	84.6727
15.49	84.6852
15.5	84.6522
15.51	84.6526
15.52	84.6495
15.53	84.6881
15.54	84.7265
15.55	84.7433
15.56	84.701
15.57	84.6929
15.58	84.7228
15.59	84.7851
15.6	84.787
15.61	84.8027
15.62	84.7893
15.63	84.831
15.64	84.8676
15.65	84.8871
15.66	84.8908
15.67	84.9063
15.68	84.9711
15.69	84.9718
15.7	84.9951
15.71	84.9938
15.72	85.031
15.73	85.0566
15.74	85.065
15.75	85.0729
15.76	85.105
15.77	85.1369
15.78	85.1726
15.79	85.1516
15.8	85.1366
15.81	85.1489
15.82	85.1099
15.83	85.0804
15.84	85.082
15.85	85.0829
15.86	85.1005
15.87	85.1008
15.88	85.1274
15.89	85.1595
15.9	85.174
15.91	85.165
15.92	85.161
15.93	85.1059
15.94	85.0739
15.95	85.0779
15.96	85.0444
15.97	85.0261
15.98	85.0523
15.99	85.053
16	85.1101
16.01	85.1262
16.02	85.1592
16.03	85.1731
16.04	85.1852
16.05	85.2264
16.06	85.2733
16.07	85.2742
16.08	85.2902
16.09	85.3283
16.1	85.3649
16.11	85.3974
16.12	85.4172
16.13	85.4565
16.14	85.4969
16.15	85.5857
16.16	85.6538
16.17	85.6828
16.18	85.701
16.19	85.7524
16.2	85.8307
16.21	85.8573
16.22	85.8526
16.23	85.8777
16.24	85.8905
16.25	85.9155
16.26	85.945
16.27	85.9446
16.28	85.9687
16.29	86.002
16.3	86.05
16.31	86.0221
16.32	86.002
16.33	86.009
16.34	86.0502
16.35	86.0868
16.36	86.139
16.37	86.1705
16.38	86.2295
16.39	86.2729
16.4	86.2855
16.41	86.3387
16.42	86.397
16.43	86.4474
16.44	86.4737
16.45	86.5398
16.46	86.5831
16.47	86.6628
16.48	86.6694
16.49	86.6913
16.5	86.7018
16.51	86.7166
16.52	86.7408
16.53	86.7402
16.54	86.7505
16.55	86.7681
16.56	86.8134
16.57	86.8434
16.58	86.8668
16.59	86.8799
16.6	86.8709
16.61	86.9084
16.62	86.9694
16.63	87.0206
16.64	87.0272
16.65	87.0597
16.66	87.1102
16.67	87.1262
16.68	87.1611
16.69	87.192
16.7	87.198
16.71	87.2416
16.72	87.2091
16.73	87.2254
16.74	87.2592
16.75	87.2654
16.76	87.3218
16.77	87.3273
16.78	87.3499
16.79	87.4067
16.8	87.4309
16.81	87.4548
16.82	87.4941
16.83	87.5263
16.84	87.5655
16.85	87.5599
16.86	87.5806
16.87	87.6432
16.88	87.6848
16.89	87.7344
16.9	87.8109
16.91	87.887
16.92	87.909
16.93	88.0298
16.94	88.1042
16.95	88.1479
16.96	88.2237
16.97	88.2641
16.98	88.282
16.99	88.3229
17	88.3152
17.01	88.3488
17.02	88.4012
17.03	88.4813
17.04	88.5231
17.05	88.5392
17.06	88.5022
17.07	88.5101
17.08	88.5067
17.09	88.5209
17.1	88.5406
17.11	88.5864
17.12	88.596
17.13	88.5839
17.14	88.5573
17.15	88.5032
17.16	88.5082
17.17	88.5315
17.18	88.5535
17.19	88.5372
17.2	88.5157
17.21	88.5651
17.22	88.6069
17.23	88.6753
17.24	88.7246
17.25	88.7737
17.26	88.8214
17.27	88.8964
17.28	88.9504
17.29	89.0051
17.3	89.0523
17.31	89.1187
17.32	89.1693
17.33	89.2128
17.34	89.2608
17.35	89.3165
17.36	89.3677
17.37	89.4461
17.38	89.4971
17.39	89.5124
17.4	89.5893
17.41	89.6263
17.42	89.6846
17.43	89.7199
17.44	89.7777
17.45	89.791
17.46	89.8528
17.47	89.8755
17.48	89.9518
17.49	89.9906
17.5	90.043
17.51	90.1017
17.52	90.1466
17.53	90.1959
17.54	90.2433
17.55	90.2781
17.56	90.3478
17.57	90.3841
17.58	90.4227
17.59	90.4487
17.6	90.4943
17.61	90.5068
17.62	90.4263
17.63	90.389
17.64	90.3815
17.65	90.3823
17.66	90.3777
17.67	90.4018
17.68	90.4157
17.69	90.4584
17.7	90.4954
17.71	90.5011
17.72	90.523
17.73	90.509
17.74	90.5408
17.75	90.6009
17.76	90.5465
17.77	90.5722
17.78	90.5892
17.79	90.5926
17.8	90.644
17.81	90.6789
17.82	90.7158
17.83	90.7587
17.84	90.7774
17.85	90.8582
17.86	90.9173
17.87	90.9613
17.88	90.9872
17.89	90.9883
17.9	90.9978
17.91	91.0071
17.92	91.0691
17.93	91.0706
17.94	91.1032
17.95	91.1654
17.96	91.2169
17.97	91.2751
17.98	91.3102
17.99	91.355
18	91.415
18.01	91.4493
18.02	91.4634
18.03	91.4206
18.04	91.4401
18.05	91.4728
18.06	91.5356
18.07	91.5423
18.08	91.5719
18.09	91.5876
18.1	91.5952
18.11	91.5771
18.12	91.6178
18.13	91.6553
18.14	91.7102
18.15	91.7019
18.16	91.6984
18.17	91.7174
18.18	91.7144
18.19	91.7179
18.2	91.7104
18.21	91.7011
18.22	91.7072
18.23	91.7072
18.24	91.7201
18.25	91.6896
18.26	91.6291
18.27	91.5944
18.28	91.5472
18.29	91.5145
18.3	91.5257
18.31	91.5402
18.32	91.573
18.33	91.6072
18.34	91.6275
18.35	91.6271
18.36	91.6444
18.37	91.6347
18.38	91.6565
18.39	91.6799
18.4	91.6685
18.41	91.6928
18.42	91.6996
18.43	91.7301
18.44	91.7546
18.45	91.8104
18.46	91.8494
18.47	91.9038
18.48	91.8755
18.49	91.9172
18.5	91.9618
18.51	92.0062
18.52	92.0332
18.53	92.0552
18.54	92.0582
18.55	92.0995
18.56	92.1188
18.57	92.147
18.58	92.1477
18.59	92.1752
18.6	92.194
18.61	92.1928
18.62	92.2276
18.63	92.2396
18.64	92.263
18.65	92.2904
18.66	92.3073
18.67	92.3362
18.68	92.3088
18.69	92.2554
18.7	92.2633
18.71	92.2538
18.72	92.2399
18.73	92.2267
18.74	92.2159
18.75	92.2089
18.76	92.2356
18.77	92.2421
18.78	92.2886
18.79	92.3048
18.8	92.3149
18.81	92.337
18.82	92.3522
18.83	92.3714
18.84	92.3958
18.85	92.3679
18.86	92.3723
18.87	92.3809
18.88	92.3684
18.89	92.3712
18.9	92.3594
18.91	92.3622
18.92	92.3436
18.93	92.3407
18.94	92.3426
18.95	92.3115
18.96	92.2964
18.97	92.2874
18.98	92.2642
18.99	92.2437
19	92.2431
19.01	92.2357
19.02	92.2386
19.03	92.2713
19.04	92.279
19.05	92.2752
19.06	92.282
19.07	92.299
19.08	92.3411
19.09	92.3667
19.1	92.3901
19.11	92.4136
19.12	92.415
19.13	92.448
19.14	92.4722
19.15	92.5331
19.16	92.5517
19.17	92.5416
19.18	92.5808
19.19	92.608
19.2	92.6466
19.21	92.6774
19.22	92.6904
19.23	92.6951
19.24	92.7192
19.25	92.7692
19.26	92.8277
19.27	92.9122
19.28	92.941
19.29	92.981
19.3	93.0041
19.31	93.0148
19.32	93.0323
19.33	93.0224
19.34	93.0551
19.35	93.0823
19.36	93.113
19.37	93.1055
19.38	93.0563
19.39	93.0575
19.4	93.0741
19.41	93.0538
19.42	93.0529
19.43	93.0784
19.44	93.0777
19.45	93.0568
19.46	93.047
19.47	92.9969
19.48	92.9377
19.49	92.9246
19.5	92.9104
19.51	92.889
19.52	92.9006
19.53	92.9094
19.54	92.9072
19.55	92.8792
19.56	92.8689
19.57	92.844
19.58	92.8052
19.59	92.8037
19.6	92.7801
19.61	92.7628
19.62	92.7432
19.63	92.7498
19.64	92.7747
19.65	92.7706
19.66	92.7475
19.67	92.683
19.68	92.6898
19.69	92.6985
19.7	92.6745
19.71	92.649
19.72	92.6319
19.73	92.6395
19.74	92.6359
19.75	92.6302
19.76	92.65
19.77	92.6509
19.78	92.5979
19.79	92.575
19.8	92.5439
19.81	92.5072
19.82	92.4782
19.83	92.4621
19.84	92.4333
19.85	92.4437
19.86	92.4054
19.87	92.3948
19.88	92.3999
19.89	92.386
19.9	92.3822
19.91	92.3747
19.92	92.35
19.93	92.3328
19.94	92.3247
19.95	92.3307
19.96	92.338
19.97	92.3555
[truncated: 6,504 more rows]

## Sheet: Figure 2
Figure 2b						Figure 2c						Figure 2d
Time after unwinding (s)	Fork position (bp)	Torque (pN·nm)	Extension (nm)	Force (pN)		Time after unwinding (s)	Fork position (bp)	Torque (pN·nm)	Extension (nm)	Force (pN)		DNAP	Helicase	WT replisome	ΔCt replisome
0	-0.31173	-4.49666	789.171	0.68901		0	-0.13667	-11.1385	832.473	0.34241		-3.9024	2.82394	18.6395	20.0649
0.01	0.36027	-4.49855	789.438	0.68649		0.01	0.28112	-10.8009	832.596	0.34143		-1.74262	-3.35961	22.3105	19.2562
0.02	-0.09963	-4.60482	789.255	0.68821		0.02	1.4804	-10.7416	832.946	0.33864		-1.94949	-2.03291	17.3819	22.4398
0.03	-0.16529	-4.44591	789.229	0.68846		0.03	0.80665	-10.8897	832.749	0.3402		-1.38952	-0.98296	21.8166	14.4507
0.04	-0.47482	-4.52738	789.106	0.68961		0.04	0.83516	-10.7833	832.758	0.34014		4.45944	-7.12798	25.2946	22.6012
0.05	-0.8632	-4.85701	788.952	0.69108		0.05	0.65214	-10.5008	832.704	0.34056		-6.25136	-2.39933	24.6096	19.5434
0.06	-0.52348	-4.72621	789.087	0.68979		0.06	0.000816863	-10.1957	832.513	0.34207		-1.06264	3.03951	14.7514	24.4006
0.07	-0.00561	-4.53631	789.293	0.68783		0.07	-0.00683	-10.2208	832.511	0.3421		-0.52761	3.90773	22.178	20.2146
0.08	0.09718	-4.79099	789.333	0.68742		0.08	1.14836	-9.98726	832.849	0.3394		-1.49137	4.52822	22.6489	18.8781
0.09	1.0053	-5.02873	789.693	0.68396		0.09	0.45779	-9.85881	832.647	0.34102		0.75787	-1.72251	19.9034	21.8051
0.1	1.93681	-5.13074	790.062	0.6804		0.1	1.13417	-9.6675	832.845	0.33945		-2.85016	9.9922	27.5792	16.5437
0.11	1.07613	-4.82216	789.721	0.68371		0.11	1.85392	-9.46995	833.055	0.33777		-3.9116	1.81053	19.0746	13.993
0.12	1.00566	-4.9267	789.694	0.68395		0.12	2.31575	-9.6141	833.189	0.33671		-1.12993	11.9824	18.3379	18.078
0.13	0.55325	-4.77479	789.514	0.68568		0.13	3.94972	-9.5009	833.663	0.33294		-1.45288	-3.04915	29.7008	20.3904
0.14	0.31362	-4.58571	789.419	0.68659		0.14	3.28339	-9.15747	833.47	0.33449		-2.2946	2.50854	24.3427	22.2723
0.15	-0.36187	-4.4611	789.151	0.68915		0.15	3.3621	-8.67991	833.493	0.3343		0.77627	-0.48583	13.7561	16.2142
0.16	-0.61821	-4.65483	789.049	0.69013		0.16	3.97891	-8.60462	833.671	0.33288				27.1077
0.17	-0.91584	-5.0747	788.931	0.69126		0.17	3.97385	-8.79717	833.67	0.33289				19.5362
0.18	-1.45858	-5.33278	788.715	0.69331		0.18	3.5722	-8.89252	833.554	0.33381				26.2011
0.19	-1.81663	-5.28371	788.572	0.6947		0.19	4.25003	-9.14477	833.749	0.33226
0.2	-2.20304	-5.06064	788.417	0.69617		0.2	5.23889	-9.1303	834.034	0.32999
0.21	-1.95959	-4.57169	788.515	0.69526		0.21	4.18557	-9.38548	833.731	0.33239
0.22	-2.23089	-4.45613	788.406	0.69627		0.22	5.00589	-9.60493	833.967	0.33051
0.23	-2.44031	-4.51943	788.322	0.69707		0.23	5.85194	-9.85976	834.21	0.32858
0.24	-2.33628	-4.73577	788.364	0.69665		0.24	5.99808	-9.74509	834.251	0.32824
0.25	-2.98753	-5.18682	788.103	0.69916		0.25	6.67125	-9.54095	834.444	0.32671
0.26	-3.31657	-5.49055	787.972	0.70043		0.26	8.06739	-9.68511	834.841	0.32355
0.27	-3.05466	-5.66087	788.077	0.69942		0.27	8.89011	-9.68796	835.074	0.32169
0.28	-2.8021	-5.66021	788.178	0.69843		0.28	9.2474	-10.0212	835.175	0.32089
0.29	-2.35529	-5.36701	788.356	0.69671		0.29	9.0182	-10.4902	835.111	0.32141
0.3	-3.50339	-5.02176	787.897	0.70111		0.3	8.43342	-10.4835	834.945	0.32272
0.31	-3.1471	-5.07793	788.039	0.69977		0.31	8.79716	-10.0113	835.048	0.3219
0.32	-3.15203	-5.47105	788.038	0.69976		0.32	8.50815	-9.32968	834.966	0.32255
0.33	-3.16039	-5.94607	788.034	0.69979		0.33	8.711	-9.1575	835.024	0.32209
0.34	-3.02915	-5.94257	788.087	0.69927		0.34	9.69371	-9.07415	835.301	0.31988
0.35	-2.62157	-5.69946	788.25	0.6977		0.35	9.87148	-8.813	835.351	0.31948
0.36	-2.24308	-5.7758	788.401	0.69626		0.36	10.1009	-8.76115	835.416	0.31896
0.37	-1.72629	-6.12003	788.608	0.69429		0.37	10.2905	-8.66189	835.469	0.31854
0.38	-1.34834	-6.15062	788.758	0.69283		0.38	10.1546	-8.8839	835.431	0.31884
0.39	-1.25688	-6.23456	788.795	0.69248		0.39	9.90533	-9.13996	835.361	0.31941
0.4	-1.11825	-6.39065	788.85	0.69193		0.4	9.50338	-9.45716	835.248	0.3203
0.41	-1.33458	-6.63119	788.764	0.69279		0.41	9.70235	-9.79398	835.304	0.31985
0.42	-1.35066	-6.52198	788.758	0.69284		0.42	9.62111	-10.0308	835.281	0.32004
0.43	-0.81017	-6.50162	788.973	0.69078		0.43	9.34812	-9.84976	835.204	0.32064
0.44	-0.79655	-6.65078	788.978	0.69072		0.44	8.93803	-9.72705	835.088	0.32158
0.45	-0.70007	-6.59937	789.017	0.69034		0.45	9.4913	-9.41074	835.244	0.32033
0.46	-0.54287	-6.43239	789.079	0.68975		0.46	9.9153	-9.16024	835.364	0.31938
0.47	-0.77468	-6.37198	788.987	0.69064		0.47	10.2329	-9.04408	835.453	0.31867
0.48	-1.22128	-6.62066	788.809	0.69234		0.48	10.4434	-8.73193	835.512	0.31819
0.49	-1.17707	-6.84876	788.827	0.69217		0.49	10.3502	-8.51076	835.486	0.31841
0.5	-1.11516	-6.94115	788.851	0.69192		0.5	10.8901	-8.40766	835.638	0.3172
0.51	-0.68873	-7.06173	789.021	0.69026		0.51	11.1814	-8.34731	835.719	0.31654
0.52	-1.15161	-7.15805	788.837	0.69201		0.52	12.5859	-8.45849	836.111	0.3134
0.53	-1.02439	-7.18088	788.888	0.69152		0.53	13.5427	-8.57549	836.377	0.31129
0.54	-1.17012	-7.5237	788.83	0.69207		0.54	14.1434	-9.00821	836.544	0.30996
0.55	-1.54753	-7.63441	788.679	0.69351		0.55	15.0595	-9.04341	836.797	0.30795
0.56	-1.89378	-7.45	788.541	0.69482		0.56	15.6257	-9.10309	836.952	0.30671
0.57	-1.56349	-6.94674	788.673	0.69355		0.57	15.9911	-9.40558	837.053	0.30591
0.58	-1.52405	-6.50662	788.688	0.6934		0.58	16.292	-9.40904	837.135	0.30525
0.59	-0.95037	-6.4311	788.917	0.69122		0.59	17.0679	-9.49779	837.347	0.30356
0.6	-1.02908	-6.37657	788.886	0.69152		0.6	18.5194	-9.73856	837.743	0.30042
0.61	-1.15589	-6.28455	788.835	0.692		0.61	19.8688	-9.64425	838.108	0.29752
0.62	-0.57102	-6.15718	789.068	0.68975		0.62	20.5681	-9.4388	838.296	0.29602
0.63	-0.81341	-6.12381	788.972	0.69067		0.63	20.708	-9.4539	838.334	0.29572
0.64	-0.84036	-5.87599	788.961	0.69077		0.64	21.3464	-9.32845	838.505	0.29435
0.65	-0.4548	-5.46567	789.114	0.68931		0.65	21.8251	-9.09726	838.633	0.29333
0.66	0.05551	-5.00479	789.317	0.68737		0.66	22.2381	-8.78692	838.743	0.29246
0.67	-0.32246	-4.64483	789.167	0.6888		0.67	22.6878	-8.51626	838.863	0.2915
0.68	-0.48844	-4.3302	789.101	0.68941		0.68	23.5784	-8.30916	839.1	0.28962
0.69	-1.11724	-4.16241	788.851	0.69181		0.69	23.5234	-8.26466	839.086	0.28974
0.7	-1.02851	-4.27514	788.886	0.69148		0.7	23.2464	-8.22237	839.012	0.29033
0.71	-1.00506	-4.31651	788.895	0.69139		0.71	23.667	-8.09552	839.124	0.28944
0.72	-0.8482	-4.1482	788.958	0.6908		0.72	23.5459	-7.93153	839.091	0.28969
0.73	-0.64118	-4.20045	789.04	0.68999		0.73	25.5564	-8.06337	839.623	0.28547
0.74	-0.64254	-4.14526	789.04	0.68999		0.74	26.2838	-8.28572	839.814	0.28395
0.75	0.01021	-4.01249	789.299	0.6875		0.75	26.7452	-8.35625	839.934	0.28299
0.76	0.11723	-3.96658	789.341	0.68709		0.76	27.1168	-8.56589	840.032	0.28222
0.77	-0.40291	-4.05879	789.135	0.68908		0.77	27.2039	-8.97008	840.054	0.28203
0.78	-1.39021	-4.18311	788.742	0.69284		0.78	27.9803	-9.0029	840.257	0.28043
0.79	-1.79201	-4.26185	788.582	0.69436		0.79	29.0559	-9.01662	840.536	0.27821
0.8	-2.04973	-4.5462	788.479	0.69534		0.8	30.0755	-9.02547	840.799	0.27612
0.81	-1.76423	-4.56718	788.593	0.69424		0.81	30.9743	-8.97096	841.03	0.27428
0.82	-1.53986	-4.56846	788.682	0.69339		0.82	32.1899	-8.73484	841.341	0.27181
0.83	-1.70598	-4.35473	788.616	0.69403		0.83	33.8804	-8.5228	841.771	0.26839
0.84	-1.77619	-4.28031	788.588	0.69429		0.84	35.3383	-8.44315	842.138	0.26546
0.85	-1.77819	-4.30389	788.587	0.69428		0.85	35.5636	-8.31214	842.195	0.26501
0.86	-1.73793	-4.28896	788.603	0.69412		0.86	35.5573	-8.5394	842.193	0.26502
0.87	-1.3949	-4.354	788.74	0.69282		0.87	35.5296	-8.67665	842.186	0.26508
0.88	-1.17966	-4.49728	788.826	0.692		0.88	36.2242	-8.60937	842.361	0.26369
0.89	-1.38558	-4.49798	788.744	0.69279		0.89	36.3114	-8.69069	842.382	0.26352
0.9	-1.19732	-4.51711	788.819	0.69206		0.9	35.3902	-9.02059	842.151	0.26536
0.91	-0.42674	-4.66492	789.125	0.68909		0.91	34.0586	-9.33726	841.816	0.26802
0.92	-1.56032	-4.61083	788.674	0.69341		0.92	34.2534	-9.57641	841.865	0.26763
0.93	-2.09215	-4.54232	788.462	0.69545		0.93	34.7312	-9.61869	841.985	0.26668
0.94	-2.08565	-4.69987	788.464	0.69543		0.94	34.0225	-9.61703	841.807	0.2681
0.95	-1.94707	-4.99137	788.52	0.6949		0.95	33.6113	-9.64568	841.702	0.26894
0.96	-1.68962	-4.95905	788.622	0.6939		0.96	34.4943	-9.69614	841.926	0.26716
0.97	-1.25158	-4.94474	788.797	0.69222		0.97	35.7632	-9.81248	842.245	0.26462
0.98	-0.95959	-5.03744	788.913	0.6911		0.98	35.0545	-9.91047	842.067	0.26603
0.99	-1.03392	-5.26024	788.884	0.69139		0.99	34.8022	-9.87864	842.003	0.26654
1	-0.48578	-5.34457	789.102	0.68931		1	34.7402	-9.88142	841.988	0.26666
1.01	-1.00858	-4.90254	788.894	0.69131		1.01	34.753	-9.53006	841.991	0.26664
1.02	-0.94071	-4.6375	788.921	0.69105		1.02	33.9616	-9.53159	841.791	0.26823
1.03	-1.46765	-4.42602	788.711	0.69305		1.03	34.8989	-9.46525	842.028	0.26635
1.04	-1.2184	-4.32928	788.81	0.6921		1.04	35.425	-9.38598	842.16	0.2653
1.05	-1.40711	-4.16391	788.735	0.69283		1.05	35.66	-9.29161	842.219	0.26483
1.06	-1.74712	-4.41979	788.599	0.69414		1.06	37.0009	-9.12552	842.555	0.26216
1.07	-1.87782	-4.5334	788.547	0.69463		1.07	37.7942	-9.12129	842.752	0.26059
1.08	-2.02231	-4.95606	788.49	0.69517		1.08	37.5257	-9.11138	842.685	0.26112
1.09	-2.42141	-4.85315	788.33	0.6967		1.09	38.3615	-9.08585	842.893	0.25947
1.1	-2.73814	-4.99212	788.203	0.69792		1.1	38.962	-8.77046	843.041	0.25828
1.11	-2.10171	-5.05766	788.458	0.69548		1.11	38.5982	-8.5583	842.951	0.259
1.12	-2.31589	-5.21607	788.372	0.69631		1.12	38.2104	-8.54539	842.855	0.25977
1.13	-2.25599	-5.37169	788.396	0.69607		1.13	37.2471	-8.73184	842.616	0.26167
1.14	-2.59426	-5.37108	788.261	0.69735		1.14	38.5996	-8.97696	842.952	0.25899
1.15	-2.10811	-5.58664	788.455	0.69548		1.15	38.7019	-8.9928	842.977	0.25879
1.16	-1.89267	-5.75323	788.541	0.69466		1.16	38.2676	-8.91201	842.87	0.25965
1.17	-1.72214	-5.70716	788.609	0.69403		1.17	38.2359	-8.70549	842.862	0.25971
1.18	-2.09464	-5.62678	788.461	0.69544		1.18	38.3171	-8.59376	842.882	0.25955
1.19	-2.06203	-5.62882	788.474	0.69531		1.19	38.1105	-8.61355	842.831	0.25996
1.2	-1.8329	-5.69082	788.565	0.69442		1.2	37.7613	-8.7609	842.744	0.26065
1.21	-2.01354	-5.97044	788.493	0.69511		1.21	38.5543	-8.97489	842.941	0.25909
1.22	-1.89826	-5.97656	788.539	0.69468		1.22	38.504	-8.93245	842.928	0.2592
1.23	-1.81107	-6.254	788.574	0.69436		1.23	37.9104	-8.54271	842.781	0.26037
1.24	-2.08195	-6.1918	788.466	0.6954		1.24	38.8271	-8.34914	843.008	0.25856
1.25	-1.50103	-6.02724	788.698	0.69316		1.25	38.9383	-8.10202	843.036	0.25834
1.26	-0.92599	-6.16011	788.927	0.69096		1.26	38.1435	-8.02397	842.839	0.25991
1.27	-1.14341	-6.33123	788.84	0.69179		1.27	38.4669	-8.08109	842.919	0.25927
1.28	-1.41533	-6.45134	788.732	0.69284		1.28	38.7869	-8.18396	842.998	0.25864
1.29	-1.29114	-6.72381	788.781	0.69237		1.29	39.3317	-8.48957	843.133	0.25757
1.3	-0.38371	-6.9996	789.142	0.6889		1.3	39.666	-8.25319	843.215	0.25692
1.31	-1.30128	-7.46475	788.777	0.6924		1.31	38.8553	-8.38445	843.015	0.25851
1.32	-1.88281	-7.90763	788.545	0.69462		1.32	38.6382	-8.5574	842.961	0.25894
1.33	-1.7004	-8.22758	788.618	0.69393		1.33	38.1106	-8.5123	842.831	0.25998
1.34	-1.99377	-8.37412	788.501	0.69506		1.34	38.0573	-8.52189	842.817	0.26009
1.35	-2.20277	-8.33523	788.417	0.69586		1.35	37.6917	-8.60086	842.727	0.26081
1.36	-2.44778	-8.32397	788.319	0.69679		1.36	35.5545	-8.77019	842.193	0.26506
1.37	-2.77654	-8.63788	788.188	0.69805		1.37	35.9012	-8.90505	842.28	0.26436
1.38	-3.20347	-8.57477	788.017	0.69968		1.38	36.279	-9.13493	842.374	0.26361
1.39	-3.88985	-8.73419	787.741	0.70233		1.39	36.958	-9.29397	842.544	0.26226
1.4	-4.58933	-8.77	787.46	0.70503		1.4	37.7818	-9.21274	842.749	0.26063
1.41	-4.68301	-8.72639	787.422	0.7054		1.41	38.3434	-8.82793	842.888	0.25953
1.42	-4.86547	-8.36952	787.349	0.70609		1.42	39.3907	-8.8493	843.147	0.25747
1.43	-5.74753	-8.34334	786.993	0.70949		1.43	39.9501	-9.08975	843.285	0.25638
1.44	-5.94548	-8.18387	786.913	0.71025		1.44	40.2658	-8.76167	843.362	0.25575
1.45	-5.62048	-8.16183	787.045	0.70899		1.45	39.3138	-8.59172	843.128	0.25762
1.46	-5.7654	-8.1709	786.986	0.70956		1.46	38.0892	-8.26071	842.825	0.26004
1.47	-5.9599	-8.21481	786.907	0.71032		1.47	37.8531	-8.09655	842.767	0.2605
1.48	-6.05693	-8.59884	786.868	0.71068		1.48	37.1037	-8.05863	842.58	0.26199
1.49	-6.16359	-8.5707	786.825	0.71109		1.49	37.2264	-7.94207	842.611	0.26175
1.5	-6.31078	-8.32057	786.766	0.71165		1.5	36.2573	-7.95968	842.369	0.26368
1.51	-6.72609	-8.27629	786.597	0.71328		1.51	36.3122	-7.66638	842.383	0.26357
1.52	-7.43416	-8.14545	786.31	0.71604		1.52	36.06	-7.19987	842.319	0.26407
1.53	-7.9913	-7.97738	786.084	0.7182		1.53	35.6697	-6.79867	842.222	0.26485
1.54	-8.58409	-7.88239	785.843	0.7205		1.54	35.4429	-6.76561	842.165	0.26531
1.55	-7.89157	-7.83136	786.124	0.71779		1.55	34.8015	-6.48042	842.003	0.26659
1.56	-7.51791	-7.65178	786.276	0.71634		1.56	34.3312	-6.7098	841.885	0.26754
1.57	-8.33007	-7.23377	785.946	0.71952		1.57	35.6437	-6.77298	842.215	0.26491
1.58	-8.13644	-7.38675	786.025	0.71876		1.58	35.4247	-6.4652	842.16	0.26535
1.59	-9.58848	-7.09766	785.433	0.72445		1.59	34.604	-6.43335	841.953	0.267
1.6	-10.2555	-6.93797	785.16	0.72705		1.6	34.7918	-6.35051	842.001	0.26662
1.61	-10.4771	-6.80703	785.07	0.72791		1.61	35.2718	-6.11029	842.122	0.26566
1.62	-10.4487	-6.69003	785.081	0.72781		1.62	34.2416	-6.35941	841.862	0.26773
1.63	-10.6979	-6.22032	784.979	0.72881		1.63	34.8695	-6.66739	842.02	0.26648
1.64	-10.7051	-5.9867	784.976	0.72884		1.64	35.5532	-6.88352	842.192	0.2651
1.65	-11.5345	-5.94227	784.636	0.7321		1.65	34.5398	-7.14904	841.937	0.26713
1.66	-12.558	-6.08935	784.215	0.73613		1.66	34.3317	-7.07372	841.885	0.26755
1.67	-12.6139	-6.22651	784.192	0.73635		1.67	35.0381	-6.90489	842.063	0.26614
1.68	-12.3049	-6.04383	784.319	0.73514		1.68	34.8086	-6.85357	842.005	0.2666
1.69	-12.2149	-6.07028	784.356	0.7348		1.69	35.4062	-6.85076	842.155	0.2654
1.7	-11.5321	-5.87625	784.637	0.73211		1.7	35.731	-6.75232	842.237	0.26475
1.71	-10.7275	-5.40571	784.967	0.72892		1.71	35.6447	-6.86565	842.215	0.26492
1.72	-10.7008	-5.2108	784.978	0.72881		1.72	35.3153	-6.60241	842.133	0.26558
1.73	-11.0876	-5.15112	784.819	0.73033		1.73	34.2336	-6.57832	841.86	0.26775
1.74	-10.8075	-5.08759	784.934	0.72924		1.74	34.5008	-6.84363	841.927	0.26721
1.75	-11.1648	-5.16473	784.788	0.73066		1.75	33.4196	-6.96375	841.654	0.26939
1.76	-11.5842	-5.14562	784.615	0.73231		1.76	32.5312	-7.07383	841.428	0.27119
1.77	-11.64	-4.85007	784.592	0.73253		1.77	32.752	-6.92256	841.484	0.27074
1.78	-11.091	-4.82215	784.818	0.73037		1.78	32.2365	-6.59993	841.353	0.27179
1.79	-10.3914	-4.72365	785.105	0.72762		1.79	32.9587	-6.82626	841.537	0.27032
1.8	-10.0582	-4.78446	785.241	0.72632		1.8	32.2407	-6.93902	841.354	0.27178
1.81	-10.0323	-4.9493	785.252	0.72623		1.81	32.0951	-7.10176	841.317	0.27208
1.82	-10.2281	-5.1459	785.171	0.727		1.82	31.3904	-7.3806	841.137	0.27351
1.83	-10.1927	-5.07409	785.186	0.72684		1.83	29.4505	-7.61994	840.638	0.27748
1.84	-10.1988	-4.96127	785.183	0.72687		1.84	28.2623	-7.53807	840.33	0.27993
1.85	-11.1928	-4.59962	784.776	0.73078		1.85	27.8524	-7.40496	840.223	0.28078
1.86	-11.4475	-4.33991	784.672	0.73179		1.86	28.3377	-7.82735	840.35	0.27978
1.87	-11.1195	-3.91352	784.806	0.73051		1.87	28.2726	-8.00539	840.333	0.27992
1.88	-10.7611	-3.83347	784.953	0.7291		1.88	28.4115	-7.87025	840.369	0.27963
1.89	-10.4158	-3.89946	785.095	0.72774		1.89	28.7642	-8.1486	840.46	0.2789
1.9	-10.7186	-3.79929	784.971	0.72892		1.9	29.6056	-8.3688	840.678	0.27717
1.91	-10.5793	-3.53512	785.028	0.72838		1.91	29.5067	-8.67805	840.652	0.27738
1.92	-9.561	-3.42525	785.444	0.72441		1.92	28.584	-8.51415	840.413	0.27929
1.93	-9.22662	-3.38045	785.581	0.72311		1.93	28.0376	-8.61317	840.272	0.28041
1.94	-9.049	-3.01643	785.653	0.72241		1.94	29.1006	-8.99127	840.547	0.27822
1.95	-8.7803	-3.06747	785.763	0.72135		1.95	30.4066	-9.11205	840.884	0.27554
1.96	-8.7481	-3.08704	785.776	0.72123		1.96	29.1973	-9.26263	840.572	0.27802
1.97	-8.9914	-3.48697	785.677	0.7222		1.97	28.7284	-9.194	840.451	0.27899
1.98	-9.35405	-3.55905	785.529	0.72363		1.98	28.8946	-9.27539	840.494	0.27865
1.99	-9.12607	-4.01089	785.622	0.72274		1.99	29.0136	-9.30336	840.525	0.2784
2	-9.24612	-4.19692	785.573	0.72321		2	29.5942	-9.31104	840.675	0.27721
2.01	-8.85764	-4.0702	785.731	0.72168		2.01	29.5117	-9.35472	840.654	0.27738
2.02	-8.25194	-3.90737	785.978	0.71932		2.02	30.1351	-9.2219	840.814	0.2761
2.03	-7.36483	-4.09263	786.338	0.71588		2.03	29.7599	-9.28873	840.718	0.27687
2.04	-7.84314	-3.87669	786.144	0.71775		2.04	29.6223	-9.21543	840.682	0.27716
2.05	-7.42589	-3.62026	786.314	0.71613		2.05	29.5517	-9.05756	840.664	0.2773
2.06	-6.88905	-3.83498	786.531	0.71404		2.06	29.311	-9.10942	840.602	0.2778
2.07	-7.42052	-4.06213	786.316	0.7161		2.07	29.2417	-9.02162	840.584	0.27794
2.08	-7.23295	-4.00271	786.392	0.71538		2.08	29.8056	-8.93476	840.729	0.27679
2.09	-7.2412	-3.80846	786.389	0.71543		2.09	29.7203	-8.92071	840.707	0.27696
2.1	-7.69274	-3.90718	786.205	0.7172		2.1	28.6798	-9.14279	840.438	0.27911
2.11	-7.62023	-4.1497	786.235	0.71691		2.11	29.4688	-9.02385	840.642	0.27748
2.12	-7.17818	-4.02837	786.414	0.71519		2.12	29.7332	-8.73777	840.711	0.27694
2.13	-7.4316	-4.24667	786.311	0.71618		2.13	30.5331	-8.7355	840.917	0.2753
2.14	-7.27976	-4.69344	786.373	0.71559		2.14	29.323	-8.97683	840.605	0.27779
2.15	-8.05552	-4.76704	786.058	0.71863		2.15	29.0446	-9.43846	840.533	0.27837
2.16	-8.21754	-4.78023	785.992	0.71927		2.16	29.324	-9.51199	840.605	0.27779
2.17	-7.94236	-4.42568	786.104	0.7182		2.17	29.8853	-9.46377	840.75	0.27664
2.18	-6.95456	-4.10012	786.505	0.71436		2.18	30.9406	-9.62874	841.021	0.27448
2.19	-6.98049	-4.33935	786.494	0.71447		2.19	31.3965	-9.40843	841.138	0.27355
2.2	-7.03439	-4.57553	786.472	0.71469		2.2	32.1288	-9.45343	841.325	0.27206
2.21	-7.17597	-4.71623	786.415	0.71525		2.21	32.5292	-9.41591	841.428	0.27125
2.22	-6.92921	-4.61373	786.515	0.7143		2.22	31.6315	-9.38849	841.198	0.27308
2.23	-7.09814	-4.64999	786.447	0.71496		2.23	31.5246	-9.30686	841.171	0.2733
2.24	-6.87874	-4.66868	786.536	0.7141		2.24	30.0078	-9.40068	840.782	0.2764
2.25	-7.10214	-4.30084	786.445	0.71498		2.25	29.8952	-9.58646	840.753	0.27664
2.26	-7.78945	-4.22981	786.166	0.71768		2.26	30.453	-9.25586	840.896	0.27549
2.27	-8.36976	-4.0218	785.93	0.71996		2.27	30.0246	-9.02838	840.786	0.27638
2.28	-8.05433	-4.03379	786.058	0.71874		2.28	30.2955	-8.63848	840.856	0.27582
2.29	-9.10022	-4.28086	785.632	0.72283		2.29	30.2778	-8.29467	840.851	0.27586
2.3	-9.29072	-4.52002	785.555	0.72358		2.3	30.99	-8.48255	841.034	0.2744
2.31	-8.90681	-4.48438	785.711	0.72209		2.31	31.9809	-8.94983	841.288	0.27239
2.32	-8.73202	-4.41247	785.782	0.72142		2.32	33.0946	-9.38776	841.571	0.27013
2.33	-8.60839	-4.42463	785.833	0.72095		2.33	33.7139	-9.0462	841.728	0.26888
2.34	-8.20855	-4.69186	785.996	0.71939		2.34	32.7809	-8.83385	841.492	0.27077
2.35	-8.41722	-5.09324	785.911	0.72021		2.35	33.8706	-9.2439	841.768	0.26857
2.36	-8.84502	-5.16247	785.736	0.72189		2.36	35.8808	-9.15496	842.275	0.26455
2.37	-9.39697	-4.9622	785.511	0.72406		2.37	35.4697	-9.19908	842.171	0.26537
2.38	-9.23518	-4.88711	785.577	0.72344		2.38	36.6339	-9.14587	842.463	0.26305
2.39	-8.83033	-4.87402	785.742	0.72187		2.39	36.0256	-8.83614	842.311	0.26427
2.4	-8.27728	-4.79924	785.968	0.71971		2.4	34.9957	-8.54793	842.052	0.26633
2.41	-8.08626	-4.63656	786.045	0.71896		2.41	34.6674	-8.18971	841.969	0.26699
2.42	-7.92146	-4.65164	786.112	0.71833		2.42	34.5602	-8.09591	841.942	0.2672
2.43	-7.82941	-4.91592	786.15	0.71799		2.43	34.1711	-8.42511	841.844	0.26798
2.44	-8.07048	-4.95074	786.052	0.71895		2.44	34.8461	-8.7619	842.014	0.26662
2.45	-8.27129	-5.18594	785.97	0.71975		2.45	35.5281	-9.02145	842.186	0.26526
2.46	-8.78532	-5.26915	785.761	0.72176		2.46	36.4561	-9.09145	842.419	0.26341
2.47	-7.9957	-5.47622	786.082	0.71868		2.47	36.485	-9.35152	842.426	0.26335
2.48	-7.4823	-5.48296	786.291	0.71669		2.48	36.3268	-9.87676	842.386	0.26367
2.49	-7.39218	-5.40341	786.327	0.71635		2.49	36.6818	-10.1156	842.475	0.26296
2.5	-7.30488	-5.37086	786.363	0.71603		2.5	37.5675	-10.0442	842.696	0.2612
2.51	-7.17315	-5.1625	786.416	0.71552		2.51	37.6403	-9.98623	842.714	0.26106
2.52	-6.3827	-4.89883	786.736	0.71246		2.52	37.1922	-9.81281	842.602	0.26195
2.53	-5.5242	-4.93338	787.083	0.70913		2.53	37.1709	-9.73872	842.597	0.26199
2.54	-4.89048	-4.7642	787.339	0.70669		2.54	37.8746	-9.24539	842.772	0.26059
2.55	-5.18683	-4.40975	787.219	0.70785		2.55	38.5727	-9.25578	842.945	0.25922
2.56	-5.40706	-4.46642	787.131	0.70872		2.56	38.7552	-9.22982	842.99	0.25886
2.57	-5.14691	-4.76985	787.236	0.70772		2.57	37.819	-9.15923	842.758	0.26071
2.58	-5.12829	-5.0406	787.243	0.70765		2.58	38.4285	-9.14914	842.909	0.2595
2.59	-3.81841	-5.06757	787.77	0.70259		2.59	38.2416	-9.07975	842.863	0.25987
2.6	-3.39343	-5.39382	787.941	0.70098		2.6	37.2077	-8.7974	842.606	0.26191
2.61	-3.38464	-5.68903	787.944	0.70095		2.61	36.3339	-8.93463	842.388	0.26365
2.62	-3.49542	-5.94096	787.9	0.70139		2.62	37.3028	-9.16091	842.63	0.26172
2.63	-2.87691	-5.97811	788.148	0.69901		2.63	37.3246	-9.37193	842.635	0.26168
2.64	-2.51128	-6.31044	788.294	0.69761		2.64	36.1498	-9.81459	842.342	0.26401
2.65	-2.13669	-6.79818	788.444	0.69618		2.65	37.1893	-9.95065	842.602	0.26195
2.66	-1.17446	-7.15799	788.828	0.6925		2.66	37.8728	-10.1093	842.772	0.26059
2.67	-1.23837	-7.40286	788.802	0.69275		2.67	37.7202	-10.1258	842.734	0.26089
2.68	-1.34907	-7.72567	788.758	0.69318		2.68	37.6516	-10.1503	842.717	0.26103
2.69	-1.23297	-7.83097	788.804	0.69274		2.69	37.8611	-10.0909	842.769	0.26061
2.7	-2.57543	-7.70948	788.268	0.69787		2.7	37.6278	-10.159	842.711	0.26108
2.71	-3.60994	-7.54752	787.854	0.70186		2.71	38.1315	-10.2668	842.836	0.26008
2.72	-4.0963	-7.68814	787.659	0.70374		2.72	38.837	-10.6084	843.01	0.25869
2.73	-3.65976	-7.76049	787.834	0.70207		2.73	39.1667	-10.7011	843.092	0.25804
2.74	-3.4831	-7.96503	787.905	0.70139		2.74	38.8145	-10.6367	843.005	0.25873
2.75	-3.22471	-7.91644	788.008	0.7004		2.75	39.8808	-10.5213	843.268	0.25664
2.76	-3.07538	-7.76175	788.068	0.69982		2.76	40.0444	-10.3553	843.308	0.25632
2.77	-2.54214	-7.5939	788.282	0.69778		2.77	40.0384	-9.86611	843.307	0.25633
2.78	-2.53458	-7.49064	788.285	0.69775		2.78	39.3689	-9.76093	843.142	0.25764
2.79	-3.41861	-7.34337	787.931	0.70117		2.79	38.6725	-9.84215	842.97	0.25901
2.8	-3.56549	-7.0906	787.872	0.70174		2.8	38.6803	-9.82946	842.972	0.25899
2.81	-4.20219	-7.28342	787.616	0.7042		2.81	38.7676	-9.72475	842.993	0.25882
2.82	-4.63469	-7.19474	787.442	0.70587		2.82	39.0609	-9.8413	843.066	0.25824
2.83	-4.76851	-7.30732	787.388	0.70639		2.83	39.9037	-10.2467	843.274	0.25658
2.84	-4.88838	-7.28429	787.34	0.70687		2.84	39.7261	-10.3889	843.23	0.25693
2.85	-4.25065	-7.30901	787.596	0.70442		2.85	39.8976	-10.6171	843.272	0.25659
2.86	-4.0194	-7.19816	787.689	0.70352		2.86	40.2512	-10.5892	843.359	0.2559
2.87	-4.17863	-7.05114	787.625	0.70414		2.87	40.9315	-10.3572	843.526	0.25457
2.88	-4.81464	-6.89664	787.369	0.70659		2.88	40.9909	-10.4837	843.54	0.25445
2.89	-5.41818	-7.00298	787.126	0.70893		2.89	39.4053	-10.5429	843.151	0.25755
2.9	-5.63488	-7.25956	787.039	0.70978		2.9	38.4502	-10.1887	842.915	0.25943
2.91	-6.09322	-7.38152	786.854	0.71156		2.91	39.2614	-9.79517	843.115	0.25783
2.92	-6.49898	-7.62135	786.689	0.71314		2.92	40.0086	-9.49209	843.299	0.25637
2.93	-6.74073	-7.88171	786.591	0.71408		2.93	39.7929	-9.58161	843.246	0.25678
2.94	-7.27334	-7.59038	786.376	0.71614		2.94	39.3842	-9.58033	843.146	0.25758
2.95	-7.60925	-7.15888	786.239	0.71746		2.95	39.0331	-9.5045	843.059	0.25827
2.96	-8.0707	-7.18512	786.052	0.71926		2.96	39.4484	-9.18795	843.161	0.25745
2.97	-8.38627	-7.37233	785.923	0.7205		2.97	39.1073	-8.94711	843.077	0.25812
2.98	-8.54955	-7.54899	785.857	0.72113		2.98	39.0138	-8.8964	843.054	0.2583
2.99	-8.78277	-7.37888	785.762	0.72204		2.99	39.1404	-8.99693	843.085	0.25805
3	-8.8186	-7.40515	785.747	0.72218		3	39.0019	-9.09335	843.051	0.25832
3.01	-9.34383	-7.54936	785.533	0.72425		3.01	39.389	-9.37716	843.147	0.25755
3.02	-9.85813	-7.73099	785.323	0.72627		3.02	39.1358	-9.20209	843.084	0.25805
3.03	-9.83199	-7.89501	785.333	0.72617		3.03	38.8609	-9.5047	843.016	0.25859
3.04	-9.3872	-8.05302	785.515	0.72442		3.04	37.6262	-9.66226	842.71	0.26102
3.05	-9.34572	-8.00151	785.532	0.72426		3.05	37.228	-9.89454	842.611	0.26181
3.06	-10.2055	-7.7279	785.181	0.72763		3.06	36.8424	-10.1817	842.515	0.26257
3.07	-9.87892	-7.55866	785.314	0.72636		3.07	36.8299	-10.115	842.512	0.26259
3.08	-10.2671	-7.142	785.156	0.72788		3.08	36.199	-10.1633	842.354	0.26385
3.09	-10.962	-7.07215	784.871	0.73062		3.09	36.0089	-10.1072	842.307	0.26422
3.1	-10.6184	-7.07209	785.012	0.72926		3.1	36.7725	-10.3948	842.498	0.2627
3.11	-10.4086	-6.83106	785.098	0.72843		3.11	35.811	-10.6687	842.257	0.26461
3.12	-10.5146	-6.74134	785.054	0.72885		3.12	35.5085	-10.7092	842.181	0.26521
3.13	-9.80958	-6.73217	785.343	0.72608		3.13	34.7461	-10.5484	841.989	0.26673
3.14	-9.7009	-6.60901	785.387	0.72567		3.14	36.1472	-10.4533	842.341	0.26392
3.15	-9.08721	-6.38579	785.638	0.72326		3.15	36.655	-10.6751	842.468	0.26291
3.16	-9.07723	-6.35506	785.642	0.72321		3.16	35.9253	-10.759	842.286	0.26436
3.17	-9.49934	-6.26286	785.469	0.72487		3.17	35.1572	-10.715	842.093	0.26589
3.18	-9.38023	-6.44196	785.518	0.7244		3.18	34.367	-10.3481	841.894	0.26748
3.19	-9.0203	-6.71212	785.665	0.72299		3.19	33.296	-10.0559	841.622	0.26963
3.2	-9.29139	-6.70655	785.554	0.72405		3.2	32.3595	-9.76946	841.384	0.27153
3.21	-9.3169	-6.69277	785.544	0.72415		3.21	31.9931	-9.69091	841.291	0.27227
3.22	-9.34445	-6.95728	785.533	0.72425		3.22	32.0929	-9.50738	841.316	0.27206
3.23	-8.82618	-7.1107	785.744	0.72222		3.23	31.5262	-9.601	841.171	0.2732
3.24	-9.01256	-7.14263	785.668	0.72295		3.24	32.5788	-9.37212	841.44	0.27106
3.25	-9.30615	-6.97556	785.548	0.7241		3.25	32.3445	-9.77168	841.38	0.27153
3.26	-8.85507	-6.91679	785.732	0.72233		3.26	32.2379	-9.87398	841.353	0.27175
3.27	-8.13819	-6.95536	786.024	0.71952		3.27	32.4502	-9.75649	841.407	0.27131
3.28	-8.15312	-7.00146	786.018	0.71956		3.28	31.627	-9.87883	841.197	0.27298
3.29	-7.72589	-6.66823	786.192	0.7179		3.29	31.8289	-9.72506	841.249	0.27257
3.3	-7.42781	-6.53165	786.313	0.71674		3.3	30.8726	-9.39135	841.004	0.27451
3.31	-7.23362	-6.34569	786.392	0.71598		3.31	30.531	-8.78574	840.916	0.27521
3.32	-6.86031	-6.04008	786.543	0.71453		3.32	30.7331	-8.56053	840.968	0.27479
3.33	-7.49086	-5.91171	786.287	0.71698		3.33	31.2388	-8.48078	841.098	0.27376
3.34	-7.48852	-5.66974	786.288	0.71697		3.34	32.0198	-8.22837	841.298	0.27216
3.35	-7.43092	-6.03914	786.312	0.71674		3.35	30.7832	-8.14146	840.981	0.27468
3.36	-7.22414	-6.14119	786.395	0.71593		3.36	31.288	-7.93371	841.11	0.27365
3.37	-6.67916	-6.13526	786.616	0.71381		3.37	31.4082	-7.99103	841.141	0.2734
3.38	-6.64733	-6.45567	786.629	0.71369		3.38	30.8263	-8.15942	840.992	0.27459
3.39	-6.36902	-6.38507	786.742	0.7126		3.39	30.6817	-8.17416	840.955	0.27488
3.4	-6.26336	-6.19224	786.785	0.71218		3.4	31.1792	-8.16721	841.083	0.27386
3.41	-6.05623	-6.11859	786.868	0.71137		3.41	31.3297	-8.37294	841.121	0.27355
3.42	-6.1141	-6.05836	786.845	0.71159		3.42	31.1788	-8.51319	841.082	0.27386
3.43	-5.60444	-5.82159	787.051	0.70961		3.43	32.1807	-8.47085	841.339	0.27182
3.44	-4.8873	-5.69454	787.34	0.70684		3.44	32.34	-8.89953	841.379	0.27149
3.45	-5.38276	-5.60545	787.14	0.70874		3.45	32.1132	-9.37872	841.321	0.27195
3.46	-4.64803	-5.82818	787.437	0.70588		3.46	32.9165	-9.81005	841.526	0.27032
3.47	-4.62055	-5.87899	787.448	0.70577		3.47	34.0306	-10.1807	841.809	0.26807
3.48	-4.79948	-5.93861	787.376	0.70646		3.48	34.7793	-10.5089	841.998	0.26657
3.49	-5.23878	-6.31505	787.199	0.70816		3.49	34.7057	-10.4233	841.979	0.26671
3.5	-5.62264	-6.21395	787.044	0.70964		3.5	34.0505	-10.4495	841.814	0.26803
3.51	-6.04582	-6.21464	786.873	0.71127		3.51	33.4066	-10.6566	841.651	0.26932
3.52	-6.32338	-6.40907	786.76	0.71234		3.52	33.0291	-10.9885	841.555	0.27009
3.53	-7.00483	-6.65522	786.484	0.71498		3.53	32.6606	-11.3337	841.461	0.27083
3.54	-7.12671	-6.49291	786.435	0.71545		3.54	31.7284	-11.169	841.223	0.27272
3.55	-7.48571	-6.45177	786.289	0.71685		3.55	31.702	-11.0321	841.216	0.27278
3.56	-8.11619	-6.57275	786.033	0.7193		3.56	32.198	-10.8849	841.343	0.27177
3.57	-8.29967	-6.99555	785.958	0.72001		3.57	32.2979	-10.7109	841.369	0.27156
3.58	-8.90548	-7.0133	785.712	0.72236		3.58	32.2607	-11.1309	841.359	0.27164
3.59	-9.5835	-7.12662	785.435	0.72502		3.59	32.2972	-11.0823	841.368	0.27156
3.6	-9.74954	-7.06522	785.367	0.72567		3.6	32.4122	-11.0478	841.398	0.27132
3.61	-9.95323	-7.46743	785.284	0.72646		3.61	32.5249	-11.036	841.426	0.27109
3.62	-9.99254	-7.34447	785.268	0.72661		3.62	32.4945	-10.7975	841.419	0.27115
3.63	-9.63632	-7.42314	785.413	0.7252		3.63	31.823	-10.2528	841.247	0.27251
3.64	-9.53493	-7.50056	785.455	0.7248		3.64	31.8569	-9.72847	841.256	0.27244
3.65	-9.93781	-7.61244	785.29	0.72637		3.65	32.4947	-9.58531	841.419	0.27114
3.66	-10.4122	-7.79159	785.096	0.72823		3.66	31.9967	-9.86161	841.292	0.27215
3.67	-9.92532	-7.84896	785.295	0.72632		3.67	32.12	-9.89546	841.323	0.2719
3.68	-9.9137	-7.98995	785.3	0.72627		3.68	32.3836	-9.85546	841.39	0.27136
3.69	-10.3406	-8.22138	785.125	0.72794		3.69	31.9196	-9.90403	841.272	0.2723
3.7	-9.95587	-8.32129	785.283	0.72643		3.7	32.8432	-9.67327	841.507	0.27043
3.71	-9.92035	-8.57522	785.297	0.72628		3.71	33.3537	-9.35352	841.637	0.2694
3.72	-10.0433	-8.59559	785.247	0.72677		3.72	33.5214	-9.2343	841.68	0.26906
3.73	-10.3267	-8.85939	785.131	0.72788		3.73	33.1846	-8.97118	841.594	0.26974
3.74	-10.6052	-8.98644	785.017	0.72897		3.74	34.303	-8.67212	841.877	0.26748
3.75	-10.6825	-9.27904	784.985	0.72927		3.75	33.6993	-8.5402	841.725	0.26869
3.76	-11.0177	-9.53223	784.848	0.73058		3.76	34.5969	-8.5815	841.952	0.26689
3.77	-11.2411	-9.96877	784.756	0.73146		3.77	34.2837	-8.5271	841.873	0.26752
3.78	-11.4063	-10.2864	784.688	0.73212		3.78	34.917	-8.84911	842.032	0.26624
3.79	-10.9552	-10.4931	784.874	0.73034		3.79	35.1994	-8.77305	842.103	0.26568
3.8	-11.1662	-10.7021	784.787	0.73116		3.8	34.2726	-9.03992	841.87	0.26753
3.81	-10.8801	-10.643	784.904	0.73002		3.81	33.3282	-9.20523	841.631	0.26943
3.82	-10.4535	-10.2568	785.079	0.72834		3.82	32.8049	-9.13343	841.498	0.27049
3.83	-10.2486	-10.3066	785.163	0.72754		3.83	32.93	-8.99885	841.53	0.27024
3.84	-10.1256	-10.3947	785.213	0.72706		3.84	33.23	-8.99543	841.606	0.26963
3.85	-10.1553	-10.4595	785.201	0.72717		3.85	33.4519	-8.79426	841.662	0.26918
3.86	-10.5392	-10.795	785.044	0.72867		3.86	32.787	-8.44227	841.493	0.27052
3.87	-9.94282	-10.8409	785.288	0.72632		3.87	31.811	-8.30504	841.244	0.2725
3.88	-10.1579	-10.8441	785.2	0.72716		3.88	30.2551	-8.36875	840.845	0.27567
3.89	-9.94094	-11.0331	785.289	0.72631		3.89	31.7565	-8.06596	841.23	0.2726
3.9	-9.6394	-11.2743	785.412	0.72513		3.9	31.8072	-7.88446	841.243	0.2725
3.91	-9.0833	-11.741	785.639	0.72293		3.91	31.0184	-8.01387	841.041	0.27411
3.92	-9.31913	-11.7782	785.543	0.72385		3.92	31.3766	-8.34356	841.133	0.27337
3.93	-9.55648	-11.7977	785.446	0.72477		3.93	31.643	-8.04071	841.201	0.27283
3.94	-9.33129	-12.3384	785.538	0.72389		3.94	31.4771	-7.68896	841.159	0.27317
3.95	-9.612	-12.7282	785.423	0.72499		3.95	30.5606	-7.7883	840.924	0.27504
3.96	-9.31713	-13.0131	785.544	0.72384		3.96	31.1322	-7.78806	841.071	0.27387
3.97	-8.88643	-13.0004	785.72	0.72214		3.97	31.6582	-7.9194	841.205	0.2728
3.98	-8.57182	-12.8842	785.848	0.7209		3.98	32.6089	-7.84461	841.448	0.27087
3.99	-8.35199	-12.6377	785.937	0.72004		3.99	32.8411	-7.72652	841.507	0.2704
4	-8.11721	-12.987	786.033	0.71912		4	32.4257	-7.64561	841.401	0.27124
4.01	-7.72186	-13.2917	786.193	0.71757		4.01	32.1897	-7.95011	841.341	0.27172
4.02	-7.78225	-13.5599	786.169	0.71781		4.02	32.0688	-8.5098	841.31	0.27197
4.03	-8.48599	-13.4351	785.883	0.72055		4.03	33.1022	-8.29534	841.573	0.26988
4.04	-9.12995	-13.7644	785.62	0.72306		4.04	34.0138	-8.5116	841.804	0.26804
4.05	-9.62964	-13.9204	785.416	0.72501		4.05	33.9291	-8.74961	841.783	0.26821
4.06	-8.93633	-13.9562	785.699	0.72229		4.06	33.9093	-8.91672	841.778	0.26825
4.07	-9.29497	-13.7156	785.553	0.7237		4.07	33.6452	-9.09703	841.711	0.26878
4.08	-9.07371	-13.652	785.643	0.72283		4.08	33.5534	-9.3341	841.688	0.26897
4.09	-8.35059	-13.739	785.938	0.72		4.09	33.3259	-9.37602	841.63	0.26942
4.1	-8.37277	-13.4241	785.929	0.72008		4.1	32.9489	-9.29981	841.534	0.27018
4.11	-8.65546	-13.1841	785.814	0.72118		4.11	33.3541	-9.59574	841.637	0.26937
4.12	-8.8255	-12.9269	785.744	0.72185		4.12	33.9071	-9.73501	841.777	0.26825
4.13	-9.23965	-12.7347	785.575	0.72347		4.13	34.8179	-9.89772	842.007	0.26643
4.14	-9.11807	-12.6776	785.625	0.72299		4.14	34.3354	-9.86934	841.886	0.2674
4.15	-8.77525	-12.9927	785.765	0.72164		4.15	34.2156	-9.62913	841.855	0.26763
4.16	-8.70832	-13.0312	785.792	0.72137		4.16	35.0655	-9.5427	842.07	0.26593
4.17	-8.44953	-13.1857	785.897	0.72036		4.17	35.7107	-9.79894	842.232	0.26464
4.18	-8.53041	-13.5155	785.865	0.72068		4.18	36.2889	-9.64267	842.377	0.26349
4.19	-8.63349	-13.285	785.823	0.72108		4.19	37.0479	-9.84889	842.566	0.26198
4.2	-8.03041	-12.9846	786.068	0.71873		4.2	37.1935	-9.84791	842.603	0.26169
4.21	-7.51211	-13.3713	786.279	0.71669		4.21	37.5769	-9.83889	842.698	0.26093
4.22	-7.54304	-13.6804	786.266	0.71681		4.22	37.5865	-9.80796	842.7	0.26091
4.23	-7.48041	-13.7479	786.291	0.71656		4.23	38.5032	-9.75008	842.928	0.2591
4.24	-7.72449	-13.4998	786.192	0.71752		4.24	38.0235	-9.70666	842.809	0.26005
4.25	-7.47836	-13.581	786.292	0.71656		4.25	38.2724	-9.4915	842.871	0.25956
4.26	-7.79147	-13.5569	786.165	0.71777		4.26	38.4734	-9.82884	842.921	0.25916
4.27	-7.51565	-13.7683	786.277	0.71669		4.27	37.442	-10.2129	842.664	0.2612
4.28	-7.6363	-13.685	786.228	0.71715		4.28	37.4979	-10.7133	842.678	0.26109
4.29	-7.49267	-13.7167	786.287	0.71659		4.29	37.0952	-10.772	842.578	0.26189
4.3	-7.30848	-13.9131	786.361	0.71587		4.3	37.8915	-10.8909	842.776	0.26031
4.31	-6.86725	-13.9581	786.54	0.71415		4.31	38.4496	-10.802	842.915	0.25921
4.32	-6.95233	-13.6978	786.506	0.71447		4.32	37.4406	-10.8249	842.664	0.2612
4.33	-6.37776	-13.229	786.738	0.71223		4.33	36.2831	-11.3304	842.375	0.2635
4.34	-6.5866	-12.8508	786.654	0.71304		4.34	35.5191	-11.8716	842.184	0.26502
4.35	-6.84767	-12.5821	786.548	0.71406		4.35	35.6166	-11.6752	842.208	0.26482
4.36	-6.20336	-12.4705	786.809	0.71155		4.36	35.1997	-11.7474	842.103	0.26566
4.37	-6.58368	-12.4249	786.655	0.71303		4.37	34.7034	-11.5132	841.979	0.26665
4.38	-7.38262	-12.3923	786.331	0.71613		4.38	33.9521	-11.3344	841.789	0.26816
4.39	-7.12099	-12.2432	786.437	0.7151		4.39	33.7468	-11.3409	841.737	0.26857
4.4	-6.84342	-12.1666	786.55	0.71402		4.4	34.2929	-11.4115	841.875	0.26747
4.41	-6.60234	-12.0586	786.648	0.71308		4.41	34.0985	-11.5784	841.826	0.26786
4.42	-6.18629	-12.0743	786.816	0.71147		4.42	34.2637	-11.5109	841.868	0.26753
4.43	-6.27113	-11.7528	786.782	0.7118		4.43	33.7428	-11.2432	841.736	0.26857
4.44	-6.35691	-11.32	786.747	0.71213		4.44	33.5228	-11.0116	841.68	0.26902
4.45	-6.45662	-10.7074	786.707	0.71251		4.45	33.0169	-10.7415	841.552	0.27003
4.46	-7.11786	-10.6117	786.439	0.71508		4.46	32.3525	-10.9011	841.383	0.27138
4.47	-7.5245	-10.4789	786.274	0.71667		4.47	31.3814	-10.6254	841.134	0.27335
4.48	-7.62578	-10.4763	786.232	0.71707		4.48	31.6004	-10.22	841.19	0.2729
4.49	-6.74858	-10.3173	786.588	0.71365		4.49	31.1833	-10.1577	841.084	0.27376
4.5	-5.79201	-10.2926	786.975	0.70994		4.5	31.9708	-10.4209	841.285	0.27215
4.51	-4.93472	-10.404	787.321	0.70661		4.51	33.8301	-10.5272	841.758	0.26839
4.52	-4.55698	-10.5181	787.473	0.70516		4.52	33.7855	-10.6449	841.747	0.26848
4.53	-4.20272	-10.5024	787.616	0.7038		4.53	33.8663	-10.7075	841.767	0.26832
4.54	-4.01665	-10.4995	787.691	0.70308		4.54	33.7843	-10.8321	841.746	0.26848
4.55	-3.92046	-10.7688	787.729	0.70271		4.55	33.1179	-10.8328	841.577	0.26982
4.56	-3.57221	-10.7662	787.869	0.70136		4.56	32.6011	-10.9626	841.446	0.27087
4.57	-3.7541	-10.91	787.796	0.70206		4.57	31.9847	-11.0158	841.289	0.27212
4.58	-3.5206	-10.8111	787.89	0.70117		4.58	31.5313	-10.9521	841.173	0.27304
4.59	-3.33269	-10.9968	787.965	0.70045		4.59	32.3041	-10.7177	841.37	0.27146
4.6	-3.1706	-11.0802	788.03	0.69983		4.6	32.6232	-10.5038	841.451	0.27082
4.61	-2.60708	-11.2816	788.256	0.69765		4.61	33.1655	-10.2137	841.589	0.26972
4.62	-2.27639	-11.0459	788.388	0.69638		4.62	33.2019	-9.93551	841.599	0.26965
4.63	-3.09238	-10.9775	788.061	0.69952		4.63	33.4326	-9.57831	841.657	0.26918
4.64	-3.92833	-11.0096	787.726	0.70274		4.64	32.9711	-9.28655	841.54	0.27011
4.65	-3.59849	-10.9262	787.858	0.70147		4.65	32.2091	-9.44079	841.346	0.27165
4.66	-3.3298	-11.3534	787.966	0.70044		4.66	31.9046	-9.85605	841.268	0.27227
4.67	-3.64869	-11.5336	787.838	0.70166		4.67	30.9697	-10.2406	841.029	0.27418
4.68	-3.75471	-11.3417	787.796	0.70207		4.68	30.6625	-10.6053	840.95	0.2748
4.69	-3.08243	-11.3555	788.065	0.69949		4.69	30.4966	-10.8187	840.907	0.27514
4.7	-3.96643	-11.3472	787.711	0.70288		4.7	30.087	-10.8776	840.802	0.27597
4.71	-3.50103	-11.2821	787.898	0.70109		4.71	29.3248	-10.8095	840.605	0.27753
4.72	-3.39023	-11.2345	787.942	0.70067		4.72	27.8924	-10.7158	840.234	0.2805
4.73	-3.86155	-11.0005	787.753	0.70248		4.73	27.1007	-10.2888	840.027	0.28213
4.74	-3.54644	-10.8231	787.879	0.70126		4.74	25.9295	-10.0372	839.721	0.28457
4.75	-3.89011	-10.9092	787.741	0.70258		4.75	26.5202	-9.82413	839.876	0.28334
4.76	-3.57168	-11.0974	787.869	0.70135		4.76	26.3659	-9.78711	839.835	0.28366
4.77	-3.84415	-11.4138	787.76	0.70241		4.77	26.9152	-9.87628	839.979	0.28252
4.78	-3.81371	-11.4254	787.772	0.70228		4.78	27.0073	-9.9821	840.003	0.28233
4.79	-3.72736	-11.6561	787.807	0.70195		4.79	26.4896	-10.1454	839.868	0.28341
4.8	-3.64983	-11.6579	787.838	0.70165		4.8	27.4679	-10.3728	840.123	0.28137
4.81	-3.57511	-11.2676	787.868	0.70136		4.81	28.815	-10.7594	840.473	0.27859
4.82	-4.04993	-11.5498	787.677	0.7032		4.82	29.5664	-10.9037	840.668	0.27704
4.83	-4.17638	-11.8084	787.626	0.70369		4.83	29.2404	-10.9738	840.583	0.27771
4.84	-3.74999	-12.0079	787.798	0.70204		4.84	29.0368	-11.073	840.531	0.27813
4.85	-4.18882	-12.1888	787.621	0.70373		4.85	28.8207	-10.9281	840.475	0.27858
4.86	-3.73326	-12.2778	787.804	0.70196		4.86	28.0314	-10.5288	840.27	0.2802
4.87	-4.05938	-12.3232	787.673	0.70322		4.87	28.779	-10.3306	840.464	0.27866
4.88	-3.31047	-12.2668	787.974	0.70035		4.88	29.1631	-10.2525	840.563	0.27786
4.89	-2.84488	-11.7762	788.161	0.69856		4.89	29.0178	-10.0993	840.526	0.27816
4.9	-2.82353	-11.1985	788.169	0.69848		4.9	28.6235	-10.1502	840.424	0.27897
4.91	-2.74637	-10.778	788.2	0.69817		4.91	28.2287	-10.3492	840.321	0.27978
4.92	-2.78344	-10.6576	788.185	0.69831		4.92	28.2201	-10.5898	840.319	0.2798
4.93	-2.39501	-10.5306	788.341	0.69683		4.93	28.7763	-10.4397	840.463	0.27865
4.94	-2.06873	-10.7337	788.471	0.69558		4.94	30.2008	-10.4481	840.831	0.27572
4.95	-1.45606	-11.1457	788.716	0.69323		4.95	31.0499	-10.2705	841.049	0.27399
4.96	-1.38608	-11.0276	788.743	0.69296		4.96	30.9538	-10.4424	841.025	0.27418
4.97	-1.08271	-10.8509	788.864	0.6918		4.97	31.3294	-10.5884	841.121	0.27342
4.98	-0.91862	-10.6024	788.93	0.69118		4.98	30.1432	-10.6447	840.816	0.27583
4.99	-1.08407	-10.6536	788.864	0.69182		4.99	29.4517	-10.6112	840.638	0.27725
5	-0.71071	-10.6789	789.012	0.69039		5	30.337	-10.1692	840.866	0.27544
5.01	-0.62832	-10.9637	789.045	0.69008		5.01	30.4896	-9.89206	840.906	0.27512
5.02	-0.30646	-10.7782	789.173	0.68884		5.02	30.2606	-9.93992	840.847	0.27559
5.03	-0.0611	-10.6518	789.271	0.6879		5.03	30.3432	-9.63847	840.868	0.27542
5.04	0.38206	-10.412	789.447	0.68623		5.04	29.8041	-9.48323	840.729	0.27653
5.05	0.57953	-10.1184	789.525	0.68548		5.05	29.617	-9.25163	840.681	0.27691
5.06	0.12329	-10.3306	789.344	0.68722		5.06	29.3313	-9.16902	840.607	0.2775
5.07	-0.24323	-10.6154	789.198	0.68862		5.07	29.4072	-9.22135	840.627	0.27734
5.08	-0.31738	-11.1316	789.169	0.68889		5.08	30.4296	-9.23718	840.89	0.27525
5.09	-1.03519	-11.3276	788.883	0.69164		5.09	31.5085	-9.06472	841.167	0.27304
5.1	-0.74668	-11.3981	788.998	0.69054		5.1	32.3662	-8.80406	841.386	0.2713
5.11	-1.21189	-11.7939	788.813	0.69232		5.11	33.3453	-8.81104	841.635	0.26932
5.12	-0.85355	-11.5827	788.956	0.69096		5.12	33.8271	-8.92522	841.757	0.26835
5.13	-0.74655	-11.4192	788.998	0.69055		5.13	33.5815	-9.00251	841.695	0.26884
5.14	-0.8602	-11.5338	788.953	0.69098		5.14	33.4466	-9.05221	841.661	0.26911
5.15	-1.55828	-11.7478	788.675	0.69364		5.15	33.433	-8.75603	841.657	0.26914
5.16	-1.96875	-11.6836	788.511	0.69522		5.16	33.2448	-8.63526	841.609	0.26952
5.17	-1.85008	-11.5925	788.558	0.69476		5.17	33.133	-8.44213	841.581	0.26974
5.18	-2.37819	-11.4238	788.347	0.69678		5.18	33.0377	-8.51091	841.557	0.26993
5.19	-2.22339	-10.8898	788.409	0.69619		5.19	32.9986	-8.66485	841.547	0.27001
5.2	-2.89369	-10.8686	788.141	0.69875		5.2	33.1324	-8.49693	841.581	0.26974
5.21	-3.03994	-10.9046	788.082	0.69931		5.21	33.5911	-8.66388	841.697	0.26882
5.22	-2.97166	-10.7637	788.11	0.69905		5.22	35.4948	-9.18062	842.178	0.26499
5.23	-3.31891	-10.6196	787.971	0.70039		5.23	35.6806	-9.39183	842.224	0.26462
5.24	-2.27421	-10.4064	788.389	0.69638		5.24	35.6006	-9.49649	842.204	0.26478
5.25	-1.93591	-10.3844	788.524	0.69508		5.25	35.3315	-9.21881	842.137	0.26531
5.26	-1.45176	-10.0412	788.717	0.69323		5.26	35	-9.09075	842.053	0.26597
5.27	-1.99635	-9.92816	788.5	0.69531		5.27	35.4675	-9.33162	842.171	0.26504
5.28	-1.89596	-9.8571	788.54	0.69494		5.28	35.85	-9.32318	842.267	0.26428
5.29	-1.71191	-9.95438	788.613	0.69424		5.29	36.3858	-8.83181	842.401	0.26321
5.3	-2.50527	-10.0569	788.296	0.69727		5.3	36.5927	-9.05609	842.453	0.2628
5.31	-2.87466	-10.1942	788.149	0.69869		5.31	36.0725	-9.28134	842.323	0.26383
5.32	-2.75979	-10.0924	788.195	0.69825		5.32	36.1969	-9.4587	842.354	0.26358
5.33	-2.74175	-10.2243	788.202	0.69818		5.33	36.6886	-9.35576	842.477	0.26261
5.34	-2.12081	-10.6717	788.45	0.69581		5.34	36.5776	-9.51097	842.449	0.26283
5.35	-1.14623	-10.682	788.839	0.69207		5.35	35.9334	-9.51023	842.288	0.26411
5.36	-0.98639	-10.7061	788.903	0.69146		5.36	36.0446	-9.62253	842.316	0.26389
5.37	-0.85115	-10.4576	788.957	0.69095		5.37	36.6435	-9.77859	842.465	0.2627
5.38	-0.25603	-9.97007	789.193	0.68867		5.38	37.4556	-9.74998	842.668	0.26109
5.39	-0.22865	-9.75024	789.204	0.68858		5.39	38.0316	-9.86499	842.811	0.25994
5.4	-0.68478	-9.46537	789.023	0.69032		5.4	37.7626	-9.88187	842.744	0.26048
5.41	-1.24305	-9.24724	788.8	0.69245		5.41	36.9581	-9.97742	842.544	0.26206
5.42	-1.65933	-9.40218	788.634	0.69405		5.42	35.6319	-9.5099	842.212	0.26471
5.43	-1.84961	-9.45105	788.558	0.69477		5.43	35.1658	-9.33932	842.095	0.26564
5.44	-2.12425	-9.80738	788.449	0.69583		5.44	35.4895	-9.44281	842.176	0.26499
5.45	-1.36343	-10.1247	788.752	0.69292		5.45	36.4327	-9.31168	842.413	0.26311
5.46	-0.88759	-9.82889	788.942	0.69111		5.46	35.7978	-9.01577	842.254	0.26437
5.47	-1.01306	-9.41902	788.892	0.69159		5.47	34.9716	-8.68199	842.046	0.26602
5.48	-0.8735	-9.15857	788.948	0.69105		5.48	34.9537	-8.31165	842.042	0.26606
5.49	-1.26662	-9.04285	788.791	0.69256		5.49	36.2999	-8.14956	842.379	0.26337
5.5	-1.70005	-9.19035	788.618	0.69421		5.5	35.1648	-8.15344	842.095	0.26564
5.51	-1.9376	-9.22264	788.523	0.69512		5.51	33.766	-8.28464	841.742	0.26844
5.52	-2.22473	-9.32912	788.409	0.69623		5.52	33.8302	-8.36864	841.758	0.26831
5.53	-2.72301	-9.19055	788.209	0.69814		5.53	34.2595	-8.22989	841.866	0.26745
5.54	-3.01511	-9.23605	788.092	0.69926		5.54	33.9414	-8.45331	841.786	0.26808
5.55	-2.52078	-9.2313	788.29	0.69736		5.55	33.7451	-8.76408	841.736	0.26847
5.56	-2.29491	-9.24892	788.381	0.69649		5.56	34.0794	-8.84287	841.821	0.2678
5.57	-1.35463	-9.26214	788.756	0.69289		5.57	33.7239	-9.00465	841.731	0.26852
5.58	-1.1597	-9.16376	788.834	0.69214		5.58	34.2422	-8.65802	841.862	0.26748
5.59	-0.83227	-9.10737	788.964	0.69089		5.59	33.8176	-8.63461	841.755	0.26833
5.6	-0.77126	-9.28539	788.988	0.69065		5.6	34.2274	-8.60942	841.858	0.26751
5.61	-1.28362	-8.89426	788.784	0.69261		5.61	33.8594	-8.9161	841.765	0.26825
5.62	-1.27852	-8.92153	788.786	0.6926		5.62	33.7634	-9.28587	841.741	0.26844
5.63	-1.56905	-9.22036	788.67	0.69371		5.63	34.6058	-9.85448	841.954	0.26676
5.64	-1.39718	-9.61469	788.739	0.69306		5.64	35.4878	-10.2548	842.176	0.26499
5.65	-1.59484	-9.78331	788.66	0.69381		5.65	35.3171	-10.3361	842.133	0.26533
5.66	-1.4025	-9.68625	788.737	0.69307		5.66	35.7318	-10.0907	842.237	0.2645
5.67	-1.71114	-9.51289	788.614	0.69425		5.67	37.2647	-10.1313	842.62	0.26145
5.68	-2.63555	-9.50528	788.244	0.69779		5.68	37.6825	-10.1937	842.724	0.26062
5.69	-3.11453	-9.35301	788.053	0.69964		5.69	38.4659	-10.0858	842.919	0.25908
5.7	-2.12829	-9.53306	788.447	0.69586		5.7	38.135	-10.3552	842.837	0.25973
5.71	-2.48876	-9.29835	788.303	0.69724		5.71	38.7915	-10.3426	842.999	0.25844
5.72	-2.43045	-9.48187	788.326	0.69701		5.72	39.712	-10.3085	843.226	0.25663
5.73	-2.30349	-9.31711	788.377	0.69653		5.73	40.0557	-10.4705	843.311	0.25596
5.74	-3.10514	-9.16822	788.056	0.69961		5.74	40.4567	-10.547	843.409	0.25517
5.75	-2.53097	-8.86539	788.286	0.69741		5.75	39.7014	-10.4187	843.224	0.25665
5.76	-2.26675	-9.00954	788.392	0.6964		5.76	39.6855	-10.25	843.22	0.25668
5.77	-2.04691	-8.90444	788.48	0.69556		5.77	39.1769	-10.0377	843.094	0.25768
5.78	-2.09184	-8.60935	788.462	0.69572		5.78	39.4973	-9.99569	843.173	0.25705
5.79	-2.72628	-8.44434	788.208	0.69816		5.79	39.8294	-9.9955	843.255	0.2564
5.8	-2.62587	-8.00636	788.248	0.69778		5.8	39.5917	-9.58606	843.197	0.25687
5.81	-2.92664	-7.78175	788.128	0.69894		5.81	38.8526	-9.36511	843.014	0.25832
5.82	-2.02171	-8.07939	788.49	0.69547		5.82	38.913	-9.15908	843.029	0.2582
5.83	-2.19813	-7.97025	788.419	0.69614		5.83	39.072	-9.14217	843.069	0.25789
5.84	-2.21483	-7.99852	788.413	0.69621		5.84	39.3159	-9.03592	843.129	0.25741
5.85	-1.77358	-8.00504	788.589	0.69452		5.85	39.6576	-9.31178	843.213	0.25674
5.86	-1.96395	-7.72211	788.513	0.69526		5.86	40.6877	-9.73969	843.466	0.25473
5.87	-2.14629	-7.55759	788.44	0.69596		5.87	40.6973	-9.87643	843.468	0.25471
5.88	-2.07509	-7.42764	788.468	0.69569		5.88	41.8054	-10.0135	843.739	0.25256
5.89	-1.93578	-7.08976	788.524	0.69515		5.89	41.3225	-10.0055	843.621	0.2535
5.9	-1.938	-6.90825	788.523	0.69516		5.9	41.4579	-10.1847	843.654	0.25324
5.91	-2.511	-6.73638	788.294	0.69736		5.91	41.827	-10.1986	843.744	0.25252
5.92	-1.67367	-6.73299	788.629	0.69416		5.92	41.0828	-10.1052	843.563	0.25397
5.93	-1.78172	-6.53395	788.586	0.69457		5.93	41.2384	-10.211	843.601	0.25367
5.94	-1.80153	-6.0627	788.578	0.69465		5.94	39.7064	-10.419	843.225	0.25666
5.95	-2.06324	-5.67312	788.473	0.69565		5.95	39.4119	-10.2611	843.152	0.25724
5.96	-2.1139	-5.54524	788.453	0.69584		5.96	38.9288	-10.1478	843.033	0.25818
5.97	-2.36397	-5.54434	788.353	0.69681		5.97	38.7309	-10.1481	842.984	0.25857
5.98	-2.1872	-5.92039	788.424	0.69613		5.98	39.6419	-10.3198	843.209	0.25679
5.99	-1.77988	-6.02397	788.586	0.69456		5.99	40.5083	-10.2292	843.422	0.25509
6	-1.72488	-5.88534	788.608	0.69435		6	40.313	-10.1684	843.374	0.25548
6.01	-1.93333	-5.73637	788.525	0.69514		6.01	41.0874	-9.7215	843.564	0.25397
6.02	-1.71302	-5.36453	788.613	0.6943		6.02	41.9933	-9.30154	843.785	0.25221
6.03	-1.75781	-5.24857	788.595	0.69448		6.03	41.1702	-9.50426	843.584	0.2538
6.04	-1.32459	-4.95087	788.768	0.69282		6.04	41.904	-9.42872	843.763	0.25238
6.05	-1.74798	-4.96749	788.599	0.69444		6.05	42.4161	-9.48324	843.888	0.25139
6.06	-1.97381	-4.61794	788.509	0.6953		6.06	41.9734	-9.63055	843.78	0.25223
6.07	-1.85624	-4.88254	788.556	0.69484		6.07	41.4808	-9.57876	843.66	0.25319
6.08	-2.27435	-5.06569	788.389	0.69644		6.08	39.8814	-9.70688	843.268	0.2563
6.09	-1.6754	-5.19908	788.628	0.69415		6.09	39.8201	-9.7091	843.253	0.25643
6.1	-2.60576	-5.41129	788.256	0.69771		6.1	39.0622	-9.52597	843.066	0.25791
6.11	-2.13632	-5.71985	788.444	0.69591		6.11	38.4774	-9.36989	842.922	0.25906
6.12	-2.08793	-6.17557	788.463	0.69572		6.12	37.6579	-9.3699	842.718	0.26068
6.13	-2.57333	-6.23043	788.269	0.69757		6.13	37.1076	-9.43396	842.581	0.26177
6.14	-2.7955	-6.17286	788.18	0.69844		6.14	36.9903	-9.57857	842.552	0.262
6.15	-2.97464	-5.9856	788.109	0.69912		6.15	37.2042	-9.68237	842.605	0.26157
6.16	-2.7042	-5.70486	788.217	0.69809		6.16	37.7569	-9.68843	842.743	0.26048
6.17	-2.93664	-5.53954	788.124	0.69898		6.17	38.0804	-9.35651	842.823	0.25984
6.18	-2.28015	-5.0835	788.387	0.69646		6.18	38.572	-9.44043	842.945	0.25887
6.19	-2.22616	-4.9995	788.408	0.69626		6.19	38.7293	-9.38974	842.984	0.25856
6.2	-1.44961	-5.00197	788.718	0.69329		6.2	38.6284	-9.55875	842.959	0.25876
6.21	-1.15225	-4.53515	788.837	0.69216		6.21	38.1947	-9.50723	842.851	0.25962
6.22	-1.24068	-4.16837	788.801	0.6925		6.22	37.0505	-9.53409	842.567	0.26188
6.23	-1.34303	-4.09798	788.761	0.69288		6.23	36.4963	-9.43545	842.429	0.26299
6.24	-1.59435	-4.0817	788.66	0.69385		6.24	36.7349	-9.31459	842.488	0.26251
6.25	-2.40219	-3.90206	788.338	0.69694		6.25	37.1213	-9.39572	842.585	0.26175
6.26	-2.40843	-4.07141	788.335	0.69697		6.26	36.9332	-9.25626	842.538	0.26212
6.27	-2.16297	-4.02712	788.433	0.69603		6.27	36.8321	-9.1676	842.512	0.26233
6.28	-2.43401	-3.96553	788.325	0.69707		6.28	36.5376	-9.06021	842.439	0.26291
6.29	-2.11713	-4.001	788.452	0.69585		6.29	36.2481	-9.16213	842.367	0.26349
6.3	-1.67413	-3.73494	788.629	0.69415		6.3	35.7525	-9.0612	842.242	0.26448
6.31	-1.71665	-3.62752	788.612	0.69431		6.31	35.9752	-9.07075	842.298	0.26403
6.32	-2.02415	-3.4879	788.489	0.6955		6.32	35.9695	-8.95312	842.297	0.26404
6.33	-2.23475	-3.34622	788.405	0.69632		6.33	35.8558	-8.96363	842.268	0.26427
6.34	-3.00127	-3.50464	788.098	0.69926		6.34	36.6347	-8.54178	842.463	0.26272
6.35	-3.67522	-3.576	787.828	0.70185		6.35	38.3203	-8.31191	842.883	0.25939
6.36	-4.79572	-3.49052	787.377	0.70617		6.36	38.0166	-8.13397	842.807	0.25999
6.37	-5.06673	-3.49943	787.268	0.70722		6.37	38.6497	-8.08727	842.964	0.25874
6.38	-5.38819	-3.38463	787.138	0.70847		6.38	37.7007	-7.88354	842.729	0.26061
6.39	-6.28866	-3.47341	786.774	0.71198		6.39	37.8239	-7.84233	842.759	0.26037
6.4	-6.64927	-3.56222	786.629	0.71337		6.4	38.4484	-7.87981	842.914	0.25914
6.41	-6.51148	-3.83247	786.684	0.71283		6.41	39.2805	-7.82917	843.12	0.25751
6.42	-6.46013	-3.78779	786.705	0.71263		6.42	39.7538	-7.73477	843.237	0.25658
6.43	-6.79726	-3.8391	786.569	0.71394		6.43	40.1186	-7.78087	843.326	0.25587
6.44	-6.74405	-4.0661	786.59	0.71374		6.44	40.4769	-7.75895	843.414	0.25517
6.45	-7.5145	-4.70548	786.278	0.71673		6.45	39.6765	-7.94831	843.218	0.25674
6.46	-7.35091	-4.92877	786.344	0.71609		6.46	40.2067	-7.6088	843.348	0.2557
6.47	-7.00697	-4.87522	786.484	0.71475		6.47	40.8011	-7.15783	843.494	0.25455
6.48	-6.98764	-4.93851	786.491	0.71467		6.48	41.9951	-6.91943	843.785	0.25223
6.49	-6.63058	-5.17191	786.636	0.71329		6.49	41.063	-6.81134	843.558	0.25404
6.5	-7.08906	-5.19838	786.45	0.71507		6.5	41.7006	-6.67539	843.713	0.25281
6.51	-7.66468	-5.20777	786.217	0.71732		6.51	42.3426	-6.6263	843.87	0.25157
6.52	-8.28173	-5.19617	785.966	0.71972		6.52	42.0011	-6.70144	843.787	0.25223
6.53	-8.72771	-5.02797	785.784	0.72146		6.53	41.4938	-6.57691	843.663	0.25322
6.54	-8.90335	-4.86573	785.713	0.72215		6.54	42.1955	-6.6259	843.834	0.25186
6.55	-8.94839	-4.90941	785.694	0.72233		6.55	44.0256	-6.68649	844.277	0.24834
6.56	-8.66226	-4.89145	785.811	0.72122		6.56	43.4989	-6.55738	844.15	0.24935
6.57	-9.03295	-4.7835	785.66	0.72267		6.57	43.2484	-6.30715	844.089	0.24984
6.58	-8.60253	-4.84269	785.835	0.72099		6.58	43.8092	-6.47904	844.225	0.24877
6.59	-8.70103	-4.64226	785.795	0.72137		6.59	44.1209	-6.78247	844.3	0.24816
6.6	-8.5847	-4.18746	785.842	0.72092		6.6	43.0868	-6.98048	844.05	0.25015
6.61	-7.97319	-3.73325	786.091	0.71853		6.61	43.2524	-7.18861	844.09	0.24984
6.62	-8.25746	-3.9399	785.976	0.71964		6.62	43.2761	-7.59439	844.096	0.24979
6.63	-6.90758	-4.07834	786.524	0.71438		6.63	42.9862	-7.86395	844.026	0.25035
6.64	-6.16317	-4.1365	786.825	0.71149		6.64	42.8448	-8.25498	843.992	0.25063
6.65	-5.74074	-4.43364	786.996	0.70985		6.65	43.2555	-8.30546	844.091	0.24984
6.66	-5.97583	-4.16588	786.901	0.71076		6.66	42.8252	-8.30675	843.987	0.25067
6.67	-5.3177	-4.33535	787.167	0.70821		6.67	42.2471	-8.24168	843.847	0.25179
6.68	-4.21419	-4.60051	787.611	0.70397		6.68	43.0277	-8.12166	844.036	0.25029
6.69	-4.05855	-4.83464	787.674	0.70336		6.69	41.6191	-8.07893	843.694	0.25302
6.7	-4.38091	-5.16032	787.544	0.7046		6.7	41.8307	-8.28824	843.745	0.25261
6.71	-4.27468	-5.32039	787.587	0.70419		6.71	41.8761	-8.37895	843.756	0.25253
6.72	-4.39718	-5.20156	787.538	0.70467		6.72	40.8518	-8.1396	843.506	0.25453
6.73	-3.67678	-5.29601	787.827	0.70189		6.73	40.2999	-8.39811	843.371	0.25561
6.74	-3.25596	-5.56309	787.996	0.70028		6.74	40.139	-8.60481	843.331	0.25592
6.75	-4.32608	-5.77544	787.566	0.70439		6.75	40.6416	-8.87283	843.455	0.25494
6.76	-4.37822	-6.03758	787.545	0.70459		6.76	40.8521	-8.90107	843.506	0.25454
6.77	-4.15776	-5.79736	787.634	0.70374		6.77	40.0492	-8.89289	843.309	0.25611
6.78	-3.41253	-5.61786	787.933	0.70088		6.78	38.9601	-8.74995	843.041	0.25824
6.79	-2.81518	-5.29161	788.172	0.69858		6.79	39.0376	-8.31018	843.06	0.25809
6.8	-2.92777	-5.28939	788.127	0.69901		6.8	39.2208	-7.88888	843.105	0.25773
6.81	-2.8619	-5.45804	788.154	0.69876		6.81	38.9738	-7.37307	843.044	0.25822
6.82	-3.78887	-4.83968	787.782	0.70232		6.82	38.3293	-6.98892	842.885	0.2595
6.83	-3.58144	-4.46453	787.865	0.70152		6.83	38.6719	-6.48071	842.97	0.25882
6.84	-4.02652	-4.12608	787.687	0.70324		6.84	39.2373	-6.02647	843.109	0.25771
6.85	-3.74136	-3.6159	787.801	0.70215		6.85	39.7363	-5.80369	843.232	0.25674
6.86	-3.43977	-3.48425	787.922	0.70099		6.86	39.4952	-6.08351	843.173	0.25721
6.87	-3.93302	-3.76759	787.724	0.70289		6.87	38.9225	-6.20217	843.032	0.25834
6.88	-4.00596	-4.05424	787.695	0.70317		6.88	38.7483	-5.94967	842.989	0.25868
6.89	-4.79054	-4.32467	787.379	0.70621		6.89	38.4143	-5.74361	842.906	0.25934
6.9	-5.04107	-4.38721	787.278	0.70719		6.9	38.2745	-5.72634	842.871	0.25962
6.91	-4.83946	-4.37141	787.359	0.70641		6.91	38.6944	-5.70447	842.975	0.2588
6.92	-5.52345	-4.22913	787.084	0.70905		6.92	38.9908	-5.68769	843.048	0.25822
6.93	-6.03275	-4.19806	786.878	0.71103		6.93	39.0855	-5.83591	843.072	0.25803
6.94	-6.75257	-4.31191	786.587	0.71381		6.94	39.843	-5.64832	843.259	0.25655
6.95	-6.66865	-4.3221	786.621	0.71349		6.95	40.0457	-5.58146	843.308	0.25616
6.96	-7.4225	-4.66302	786.315	0.71643		6.96	39.3051	-5.40479	843.126	0.25761
6.97	-7.75431	-4.88479	786.18	0.71773		6.97	38.6066	-5.10364	842.954	0.25899
6.98	-7.98297	-4.70706	786.087	0.71862		6.98	38.2752	-4.92804	842.871	0.25964
6.99	-8.45064	-4.53245	785.897	0.72045		6.99	37.7383	-4.78993	842.738	0.2607
7	-9.33328	-4.59629	785.537	0.72389		7	37.558	-4.95751	842.693	0.26106
7.01	-9.88911	-4.6006	785.31	0.72608		7.01	36.6719	-5.09424	842.472	0.26282
7.02	-10.2455	-4.76847	785.164	0.72749		7.02	35.3435	-5.3894	842.14	0.26548
7.03	-10.019	-4.81403	785.257	0.7266		7.03	35.279	-5.65539	842.123	0.26561
7.04	-10.8947	-5.15969	784.898	0.73004		7.04	35.1207	-5.56855	842.084	0.26592
7.05	-10.2221	-5.54698	785.174	0.72739		7.05	35.4856	-5.37305	842.175	0.2652
7.06	-9.91335	-5.38538	785.3	0.72618		7.06	36.6318	-4.96726	842.462	0.26293
7.07	-9.5234	-5.31165	785.46	0.72466		7.07	37.3839	-4.8042	842.65	0.26143
7.08	-9.06946	-5.03654	785.645	0.72288		7.08	38.0848	-4.88034	842.824	0.26005
7.09	-9.39339	-5.24413	785.513	0.72416		7.09	37.6837	-4.96	842.725	0.26085
7.1	-8.93159	-5.47119	785.701	0.72235		7.1	37.0683	-4.70772	842.571	0.26207
7.11	-9.17386	-5.43797	785.602	0.7233		7.11	36.6389	-4.2741	842.464	0.26293
7.12	-9.51411	-5.70957	785.463	0.72464		7.12	36.8565	-4.13755	842.519	0.26249
7.13	-8.96264	-5.94655	785.688	0.72249		7.13	37.629	-3.93309	842.711	0.26097
7.14	-8.73904	-6.05078	785.78	0.72162		7.14	37.9426	-3.81208	842.789	0.26035
7.15	-8.02462	-5.91449	786.07	0.71883		7.15	38.9386	-4.01903	843.036	0.25839
7.16	-8.22482	-6.0176	785.989	0.71961		7.16	38.6345	-4.0806	842.96	0.25899
7.17	-8.15855	-5.90294	786.016	0.71935		7.17	37.9939	-4.24231	842.802	0.26026
7.18	-8.41668	-5.85197	785.911	0.72036		7.18	37.9359	-4.29746	842.787	0.26038
7.19	-8.55562	-6.49081	785.854	0.72091		7.19	37.3815	-4.14173	842.649	0.26148
7.2	-8.65464	-6.5117	785.814	0.7213		7.2	37.744	-4.35099	842.74	0.26076
7.21	-9.1263	-6.28411	785.622	0.72315		7.21	38.1842	-4.49874	842.849	0.2599
7.22	-9.20663	-6.23082	785.589	0.72346		7.22	38.0131	-4.48298	842.806	0.26023
7.23	-8.8798	-6.13696	785.722	0.72218		7.23	38.3042	-4.23061	842.879	0.25966
7.24	-8.91993	-6.54342	785.706	0.72234		7.24	38.8025	-4.29086	843.002	0.25868
7.25	-8.57836	-6.71844	785.845	0.72101		7.25	37.2761	-4.38326	842.623	0.26169
7.26	-8.65815	-6.89853	785.813	0.72132		7.26	37.1402	-4.40902	842.589	0.26197
7.27	-8.97288	-6.95346	785.684	0.72255		7.27	37.504	-4.31102	842.68	0.26125
7.28	-9.16189	-6.79477	785.607	0.72329		7.28	38.0579	-4.15905	842.818	0.26016
7.29	-10.2241	-6.84899	785.173	0.72746		7.29	38.6739	-4.59088	842.97	0.25894
7.3	-10.1456	-6.85289	785.205	0.72716		7.3	38.9767	-4.5579	843.045	0.25835
7.31	-10.287	-6.56172	785.147	0.72771		7.31	38.5611	-4.87673	842.942	0.25916
7.32	-10.2018	-6.48567	785.182	0.72738		7.32	38.574	-5.18509	842.945	0.25915
7.33	-10.5099	-6.20673	785.056	0.72858		7.33	38.7169	-5.62696	842.981	0.25887
7.34	-10.2788	-5.90435	785.151	0.72768		7.34	38.9174	-5.47746	843.03	0.25847
7.35	-10.5335	-5.69392	785.046	0.72868		7.35	38.277	-5.39136	842.872	0.25974
7.36	-9.93892	-5.53819	785.29	0.72634		7.36	37.907	-5.33559	842.78	0.26047
7.37	-9.39227	-5.46536	785.513	0.7242		7.37	36.8265	-5.09511	842.511	0.26261
7.38	-8.65026	-5.57922	785.816	0.7213		7.38	36.8276	-5.0165	842.511	0.26261
7.39	-7.94896	-5.85372	786.101	0.71855		7.39	36.5218	-4.94318	842.435	0.26322
7.4	-7.53892	-6.40105	786.268	0.71696		7.4	35.8791	-5.13683	842.274	0.26451
7.41	-7.46981	-6.78939	786.296	0.71669		7.41	35.645	-5.0109	842.215	0.26498
7.42	-7.555	-6.96817	786.261	0.71703		7.42	35.5054	-5.23184	842.18	0.26526
7.43	-7.1533	-7.17808	786.424	0.71548		7.43	34.9463	-5.27929	842.04	0.26638
7.44	-7.06429	-7.12697	786.46	0.71513		7.44	33.7541	-4.9443	841.739	0.26878
7.45	-6.7641	-6.75425	786.582	0.71396		7.45	34.726	-5.10569	841.984	0.26682
7.46	-7.02723	-6.75123	786.475	0.71498		7.46	34.6754	-5.12451	841.971	0.26693
7.47	-7.52147	-6.99742	786.275	0.71691		7.47	34.4951	-5.56908	841.926	0.26729
7.48	-7.92221	-7.28103	786.112	0.71848		7.48	33.7218	-6.03982	841.73	0.26884
7.49	-8.36976	-7.37323	785.93	0.72024		7.49	34.3999	-6.30478	841.902	0.26747
7.5	-8.46554	-7.34646	785.891	0.72061		7.5	34.4841	-6.22955	841.923	0.26731
7.51	-8.92429	-7.502	785.704	0.72241		7.51	33.393	-5.77609	841.647	0.2695
7.52	-8.70158	-7.54067	785.795	0.72153		7.52	34.3497	-5.68057	841.889	0.26757
7.53	-7.94379	-7.71988	786.103	0.71858		7.53	34.2865	-5.70541	841.873	0.2677
7.54	-6.91735	-7.98577	786.52	0.71458		7.54	34.0623	-5.48859	841.817	0.26815
7.55	-7.22098	-8.01965	786.397	0.71575		7.55	32.9286	-5.2536	841.529	0.27044
7.56	-7.35229	-8.01393	786.343	0.71626		7.56	32.1989	-4.86994	841.343	0.27192
7.57	-7.98914	-7.94867	786.085	0.71875		7.57	32.2604	-4.60983	841.359	0.2718
7.58	-8.0577	-7.93176	786.057	0.71901		7.58	32.1056	-4.5064	841.32	0.27211
7.59	-8.15657	-8.03441	786.017	0.7194		7.59	31.6082	-4.58656	841.192	0.27312
7.6	-7.92737	-8.0838	786.11	0.71852		7.6	31.2113	-4.75526	841.091	0.27393
7.61	-8.37323	-8.20895	785.929	0.72025		7.61	30.9556	-4.81543	841.025	0.27446
7.62	-8.34668	-8.34887	785.939	0.72014		7.62	30.1791	-4.62484	840.826	0.27605
7.63	-8.4864	-8.22785	785.882	0.72068		7.63	29.9148	-4.36354	840.758	0.27659
7.64	-8.20509	-8.15742	785.997	0.71959		7.64	29.7734	-4.23367	840.721	0.27688
7.65	-8.16141	-8.10081	786.015	0.71942		7.65	30.4395	-4.18069	840.893	0.27552
7.66	-8.18828	-8.0337	786.004	0.71952		7.66	31.0419	-4.22125	841.047	0.27429
7.67	-8.32295	-8.05457	785.949	0.72005		7.67	29.9386	-4.3204	840.764	0.27655
7.68	-8.50081	-8.30076	785.877	0.72073		7.68	29.5691	-4.32954	840.668	0.27731
7.69	-7.80135	-8.27938	786.161	0.718		7.69	29.8687	-4.27052	840.746	0.27669
7.7	-7.69102	-8.06005	786.206	0.71756		7.7	29.9193	-4.01789	840.759	0.27659
7.71	-7.869	-8.12738	786.134	0.71826		7.71	28.7691	-4.41794	840.461	0.27895
7.72	-7.9548	-8.17641	786.099	0.71859		7.72	29.9093	-4.58889	840.756	0.2766
7.73	-8.48519	-8.41108	785.883	0.72065		7.73	30.7853	-4.44344	840.982	0.27481
7.74	-8.83769	-8.82801	785.739	0.72202		7.74	31.9832	-4.48169	841.288	0.27237
7.75	-8.08829	-9.31863	786.044	0.71909		7.75	31.6299	-4.45271	841.198	0.27309
7.76	-8.46339	-9.16321	785.892	0.72055		7.76	31.2659	-4.27341	841.105	0.27383
7.77	-9.13185	-9.14672	785.619	0.72317		7.77	32.3845	-4.45756	841.391	0.27155
7.78	-9.62108	-9.33284	785.42	0.72508		7.78	33.5677	-4.40601	841.691	0.26916
7.79	-10.1318	-9.40214	785.211	0.72708		7.79	34.5283	-4.27917	841.934	0.26722
7.8	-10.4515	-9.51805	785.08	0.72833		7.8	34.5319	-4.37331	841.935	0.26722
7.81	-10.663	-9.78765	784.993	0.72915		7.81	34.8514	-4.35119	842.016	0.26658
7.82	-10.1137	-9.7589	785.218	0.72699		7.82	34.7342	-4.39086	841.986	0.26682
7.83	-9.96718	-9.86298	785.278	0.72641		7.83	34.1739	-4.58768	841.845	0.26794
7.84	-9.51311	-9.62179	785.464	0.72463		7.84	34.2545	-4.68321	841.865	0.26778
7.85	-9.6337	-9.62065	785.415	0.72509		7.85	33.2891	-4.43151	841.621	0.26973
7.86	-9.96691	-9.69134	785.278	0.72639		7.86	34.3793	-4.08371	841.897	0.26753
7.87	-9.62851	-10.0439	785.417	0.72506		7.87	34.3267	-4.11305	841.883	0.26764
7.88	-9.69058	-10.2549	785.391	0.7253		7.88	33.0712	-4.02766	841.565	0.27017
7.89	-9.68926	-10.289	785.392	0.72529		7.89	33.3967	-4.00565	841.648	0.26951
7.9	-9.78129	-10.1737	785.354	0.72564		7.9	33.7959	-3.88931	841.749	0.26871
7.91	-9.98012	-10.2445	785.273	0.72642		7.91	32.6888	-3.74472	841.468	0.27094
7.92	-9.93151	-10.3386	785.293	0.72622		7.92	32.7959	-3.81206	841.495	0.27072
7.93	-8.89446	-10.3721	785.716	0.72216		7.93	31.7563	-3.74262	841.23	0.27283
7.94	-8.29407	-10.3809	785.961	0.71982		7.94	30.5543	-3.48027	840.922	0.27528
7.95	-8.40437	-10.5385	785.916	0.72025		7.95	30.2914	-3.63116	840.855	0.27582
7.96	-7.66566	-10.5664	786.216	0.71736		7.96	31.9192	-3.66379	841.272	0.27251
7.97	-7.26434	-10.4858	786.379	0.71579		7.97	31.5456	-3.6081	841.176	0.27327
7.98	-7.59182	-10.3648	786.246	0.71706		7.98	32.1737	-3.45993	841.337	0.27199
7.99	-7.4538	-10.1812	786.302	0.71652		7.99	32.8059	-3.55959	841.498	0.27071
8	-7.30604	-10.0058	786.362	0.71595		8	32.7891	-3.7292	841.494	0.27074
8.01	-6.36731	-10.154	786.743	0.71229		8.01	32.6702	-3.90102	841.463	0.27098
8.02	-6.41042	-10.6482	786.725	0.71245		8.02	33.4375	-3.61992	841.658	0.26943
8.03	-6.60819	-10.6944	786.645	0.7132		8.03	33.2152	-3.17243	841.602	0.26988
8.04	-5.70812	-10.7406	787.009	0.70971		8.04	34.4999	-2.88998	841.927	0.26729
8.05	-5.83854	-10.5794	786.956	0.71021		8.05	34.7242	-2.62511	841.984	0.26684
8.06	-6.16737	-10.6742	786.824	0.71149		8.06	35.0909	-1.99959	842.076	0.2661
8.07	-5.56858	-10.5292	787.065	0.70916		8.07	34.3805	-1.72563	841.897	0.26753
8.08	-5.60956	-10.577	787.049	0.70932		8.08	34.4661	-1.31157	841.919	0.26736
8.09	-4.42225	-10.5691	787.527	0.70471		8.09	34.7945	-1.17191	842.001	0.26669
8.1	-4.0713	-10.4667	787.669	0.70335		8.1	35.7121	-1.23506	842.232	0.26485
8.11	-3.81413	-10.4304	787.772	0.70236		8.11	35.9895	-1.31335	842.302	0.2643
8.12	-3.30025	-10.3294	787.978	0.70038		8.12	36.6108	-1.37552	842.457	0.26306
8.13	-3.28597	-10.2853	787.984	0.70032		8.13	35.5299	-0.99687	842.186	0.26521
8.14	-2.64856	-9.95118	788.239	0.69786		8.14	35.4434	-0.79203	842.165	0.26539
8.15	-2.86122	-9.72679	788.154	0.69867		8.15	33.6813	-0.69781	841.72	0.26893
8.16	-2.08155	-9.81464	788.466	0.69567		8.16	33.3662	-0.77598	841.64	0.26957
8.17	-1.6674	-10.0688	788.631	0.69409		8.17	33.8996	-0.80878	841.775	0.26849
8.18	-1.5996	-10.5919	788.658	0.69382		8.18	33.5399	-0.69979	841.684	0.26921
8.19	-1.15722	-10.7884	788.835	0.69212		8.19	33.6227	-0.48848	841.705	0.26905
8.2	-1.58754	-11.0701	788.663	0.69376		8.2	32.722	-0.18915	841.477	0.27087
8.21	-1.10038	-11.3859	788.857	0.69189		8.21	31.6537	0.00271	841.204	0.27304
8.22	-0.38518	-11.5777	789.142	0.68915		8.22	30.7405	-0.03041	840.97	0.27491
8.23	-0.30378	-11.4989	789.174	0.68885		8.23	30.5761	-0.14093	840.928	0.27524
8.24	-0.35754	-11.5691	789.153	0.68905		8.24	30.1236	-0.39412	840.811	0.27617
8.25	0.04116	-11.7489	789.311	0.68752		8.25	31.2597	-0.42993	841.103	0.27385
8.26	-0.0529	-11.2329	789.274	0.68787		8.26	31.2025	-0.19765	841.089	0.27397
8.27	0.62039	-11.0918	789.541	0.6853		8.27	30.91	-0.35914	841.014	0.27456
8.28	1.29209	-11.1816	789.807	0.68275		8.28	30.7403	-0.38273	840.97	0.27491
8.29	1.63871	-11.0771	789.944	0.68143		8.29	30.3835	-0.39556	840.878	0.27564
8.3	2.04313	-11.3011	790.104	0.6799		8.3	30.3053	-0.40193	840.858	0.2758
8.31	2.62831	-11.2342	790.334	0.67768		8.31	30.3216	-0.40168	840.862	0.27577
8.32	3.14725	-11.365	790.539	0.67571		8.32	31.3189	-0.41948	841.118	0.27372
8.33	3.59184	-11.496	790.713	0.67402		8.33	31.424	-0.37669	841.145	0.27351
8.34	3.82018	-11.3025	790.803	0.67316		8.34	31.5498	-0.48148	841.178	0.27325
8.35	4.49666	-11.1798	791.068	0.67062		8.35	32.0501	-0.63323	841.305	0.27224
8.36	4.94049	-11.0773	791.242	0.66895		8.36	33.3084	-0.81575	841.626	0.26969
8.37	4.84408	-10.9841	791.204	0.6693		8.37	33.4718	-1.406	841.667	0.26936
8.38	4.88535	-10.9348	791.22	0.66914		8.38	34.3524	-2.01713	841.89	0.26759
8.39	4.75809	-10.8184	791.17	0.66961		8.39	35.0366	-2.2359	842.062	0.26622
8.4	5.4814	-10.8402	791.453	0.6669		8.4	34.9918	-2.12613	842.051	0.26631
8.41	5.49178	-10.5947	791.457	0.66685		8.41	35.5823	-2.28051	842.2	0.26513
8.42	5.68829	-10.688	791.534	0.66611		8.42	36.6832	-2.41362	842.475	0.26293
8.43	5.75817	-10.5268	791.561	0.66584		8.43	37.5993	-2.22187	842.704	0.26111
8.44	6.10864	-10.6157	791.698	0.66452		8.44	38.3041	-2.34112	842.879	0.25972
8.45	6.65121	-10.4862	791.909	0.66249		8.45	38.2445	-2.61697	842.864	0.25984
8.46	7.23484	-10.6298	792.136	0.66031		8.46	38.2269	-3.0224	842.859	0.25987
8.47	7.42714	-10.68	792.211	0.65958		8.47	38.8767	-3.67554	843.02	0.25859
8.48	8.42418	-10.489	792.597	0.65587		8.48	38.3133	-3.91689	842.881	0.2597
8.49	8.46208	-10.189	792.612	0.65572		8.49	38.3042	-3.91613	842.879	0.25972
8.5	8.99171	-9.99008	792.816	0.65376		8.5	38.7452	-4.01759	842.988	0.25885
8.51	9.85636	-9.8137	793.15	0.65054		8.51	39.197	-4.07831	843.099	0.25796
8.52	10.2622	-9.84777	793.306	0.64903		8.52	38.4126	-3.77572	842.905	0.25951
8.53	10.4485	-10.1241	793.378	0.64834		8.53	38.9148	-3.81677	843.03	0.25852
8.54	9.89207	-10.275	793.164	0.65039		8.54	39.3253	-3.90953	843.131	0.25772
8.55	10.0331	-10.2337	793.218	0.64987		8.55	38.6587	-3.94776	842.966	0.25903
8.56	10.5078	-10.3834	793.401	0.64811		8.56	38.749	-3.83993	842.989	0.25885
8.57	10.8373	-10.3075	793.527	0.64689		8.57	39.9712	-3.90748	843.29	0.25645
8.58	10.8969	-10.2843	793.55	0.64667		8.58	38.9097	-3.78282	843.028	0.25853
8.59	10.7786	-10.3708	793.505	0.6471		8.59	38.739	-3.65932	842.986	0.25886
8.6	10.7547	-10.4748	793.496	0.64718		8.6	39.3546	-3.84791	843.138	0.25766
8.61	11.1451	-10.606	793.645	0.64574		8.61	39.2487	-3.886	843.112	0.25786
8.62	11.1303	-10.5817	793.64	0.64578		8.62	39.5783	-3.43324	843.193	0.25722
8.63	10.9352	-10.5179	793.565	0.6465		8.63	39.3126	-2.97246	843.128	0.25774
8.64	10.2506	-10.4141	793.302	0.64903		8.64	38.7641	-2.56441	842.992	0.25882
8.65	9.97458	-10.1206	793.196	0.65005		8.65	38.6703	-2.60498	842.969	0.25901
8.66	9.92374	-9.95381	793.176	0.65023		8.66	38.5192	-2.32728	842.932	0.2593
8.67	10.3951	-9.64171	793.357	0.64848		8.67	40.4159	-2.0728	843.399	0.25557
8.68	10.4577	-9.81948	793.381	0.64825		8.68	40.1084	-2.11593	843.324	0.25618
8.69	9.87935	-9.81488	793.159	0.6504		8.69	40.3081	-2.2699	843.373	0.25579
8.7	10.0983	-9.42315	793.243	0.64959		8.7	40.4416	-1.86287	843.406	0.25553
8.71	10.7382	-9.34179	793.489	0.64722		8.71	40.5823	-1.85011	843.44	0.25526
8.72	11.0707	-9.7299	793.617	0.646		8.72	40.0711	-2.03125	843.315	0.25626
8.73	11.2857	-9.9361	793.699	0.6452		8.73	39.7137	-1.81847	843.227	0.25696
8.74	11.8156	-9.71904	793.902	0.64326		8.74	39.3215	-1.95155	843.13	0.25773
8.75	11.531	-9.4095	793.793	0.6443		8.75	40.1814	-2.09955	843.342	0.25605
8.76	11.026	-8.97685	793.6	0.64616		8.76	39.9766	-2.29921	843.291	0.25645
8.77	11.2221	-8.89153	793.675	0.64543		8.77	40.2332	-2.05424	843.354	0.25595
8.78	10.9908	-9.21775	793.586	0.64627		8.78	40.0961	-1.91866	843.321	0.25622
8.79	11.7056	-9.45981	793.86	0.64364		8.79	38.4886	-1.99837	842.924	0.25938
8.8	12.0399	-9.68418	793.988	0.64241		8.8	38.497	-2.17345	842.926	0.25936
8.81	12.1514	-9.94707	794.031	0.64201		8.81	39.5069	-2.34028	843.176	0.25738
8.82	11.9974	-10.2818	793.972	0.64257		8.82	40.3654	-2.58408	843.387	0.2557
8.83	11.857	-10.5162	793.918	0.64309		8.83	40.6298	-2.55105	843.452	0.25518
8.84	11.4493	-10.683	793.762	0.64457		8.84	39.5024	-2.9422	843.175	0.25739
8.85	11.4462	-10.9498	793.761	0.64458		8.85	39.9416	-3.378	843.283	0.25653
8.86	10.9637	-11.0983	793.576	0.64636		8.86	38.8832	-3.46446	843.022	0.25861
8.87	10.7502	-10.7967	793.494	0.64714		8.87	38.7649	-3.63631	842.993	0.25884
8.88	10.159	-10.4879	793.267	0.64932		8.88	39.8649	-3.83827	843.264	0.25669
8.89	9.93141	-10.6348	793.179	0.65016		8.89	40.0119	-4.1068	843.3	0.2564
8.9	10.3381	-11.0265	793.335	0.64865		8.9	40.9447	-4.26021	843.529	0.25458
8.91	10.7478	-11.1994	793.493	0.64714		8.91	41.3332	-4.43547	843.624	0.25383
8.92	11.1691	-11.35	793.655	0.64559		8.92	41.0066	-4.21431	843.544	0.25447
8.93	10.3222	-11.4513	793.329	0.64871		8.93	40.8019	-4.12692	843.494	0.25487
8.94	9.7167	-11.457	793.096	0.65094		8.94	42.1173	-4.25554	843.815	0.25232
8.95	9.59034	-11.16	793.047	0.6514		8.95	41.9498	-4.46713	843.774	0.25265
8.96	9.34697	-10.8163	792.954	0.6523		8.96	41.5936	-4.8299	843.687	0.25334
8.97	9.49773	-10.6941	793.012	0.65174		8.97	42.1183	-5.07209	843.815	0.25232
8.98	9.98028	-11.0365	793.198	0.64996		8.98	40.9469	-4.92332	843.529	0.2546
8.99	10.4597	-11.1508	793.382	0.64819		8.99	39.4271	-4.97241	843.156	0.25757
9	10.9943	-10.7039	793.588	0.64622		9	39.0433	-5.09137	843.061	0.25833
9.01	11.2143	-10.2315	793.672	0.64541		9.01	38.638	-5.01185	842.961	0.25913
9.02	11.2456	-10.1221	793.684	0.64529		9.02	38.5614	-4.73018	842.942	0.25928
9.03	11.1327	-10.0849	793.641	0.64571		9.03	39.4771	-4.74378	843.168	0.25749
9.04	10.7231	-9.69341	793.483	0.64722		9.04	38.1225	-4.99568	842.834	0.26015
9.05	10.7133	-9.45542	793.48	0.64726		9.05	37.2953	-5.03581	842.628	0.26179
9.06	11.3212	-9.53305	793.713	0.64501		9.06	36.2134	-5.13629	842.358	0.26394
9.07	10.8109	-9.41332	793.517	0.64689		9.07	36.7659	-5.36041	842.496	0.26284
9.08	10.6486	-9.09144	793.455	0.64749		9.08	35.7351	-5.53487	842.238	0.2649
9.09	9.35883	-8.59977	792.958	0.65226		9.09	35.4178	-5.96107	842.158	0.26554
9.1	9.16983	-8.53609	792.885	0.65296		9.1	35.4199	-6.03083	842.159	0.26553
9.11	8.80673	-8.56405	792.745	0.65431		9.11	34.9057	-6.21397	842.029	0.26656
9.12	8.42294	-8.65846	792.597	0.65573		9.12	34.5465	-6.31914	841.939	0.26729
9.13	8.34651	-8.38466	792.567	0.65601		9.13	34.7062	-6.27542	841.979	0.26697
9.14	7.71278	-8.25475	792.321	0.65836		9.14	34.6674	-5.95933	841.969	0.26705
9.15	7.60033	-8.28376	792.278	0.65878		9.15	35.8141	-5.78834	842.258	0.26475
9.16	7.54095	-7.99308	792.255	0.65901		9.16	35.886	-5.80285	842.276	0.26461
9.17	6.94495	-7.97726	792.023	0.66123		9.17	35.278	-5.87044	842.123	0.26583
9.18	6.8397	-7.87329	791.982	0.66162		9.18	34.7317	-5.90286	841.986	0.26693
9.19	6.31943	-7.33469	791.78	0.66356		9.19	34.4054	-5.96428	841.903	0.26759
9.2	6.6497	-7.08604	791.909	0.66233		9.2	35.2706	-6.23613	842.121	0.26585
9.21	6.119	-7.06052	791.702	0.66432		9.21	35.7865	-6.44067	842.251	0.26482
9.22	5.45738	-7.21199	791.444	0.6668		9.22	37.5895	-6.49476	842.701	0.26123
9.23	5.50741	-7.19138	791.463	0.66661		9.23	36.9064	-6.55333	842.531	0.26259
9.24	5.44356	-6.99203	791.438	0.66685		9.24	36.9886	-6.71092	842.552	0.26242
9.25	5.72833	-7.11002	791.55	0.66578		9.25	38.4145	-6.85777	842.906	0.2596
9.26	6.03101	-7.11602	791.668	0.66465		9.26	38.9544	-6.64929	843.04	0.25854
9.27	5.71153	-7.34218	791.543	0.66585		9.27	38.4932	-6.64988	842.925	0.25945
9.28	5.89051	-7.42491	791.613	0.66518		9.28	38.4792	-6.74013	842.922	0.25948
9.29	6.34921	-7.44933	791.792	0.66346		9.29	38.6872	-6.78236	842.973	0.25907
9.3	6.52121	-7.3713	791.859	0.66282		9.3	38.3851	-6.97083	842.899	0.25967
9.31	6.61661	-7.72566	791.896	0.66247		9.31	38.4373	-7.06105	842.912	0.25957
9.32	6.74742	-7.99058	791.947	0.66198		9.32	37.7923	-6.76453	842.752	0.26085
9.33	6.61287	-8.38786	791.894	0.66249		9.33	37.7375	-6.48313	842.738	0.26096
9.34	6.46236	-8.61958	791.836	0.66305		9.34	37.7104	-6.37529	842.731	0.26101
9.35	6.66623	-8.65937	791.915	0.66229		9.35	36.8919	-6.3912	842.527	0.26264
9.36	6.01876	-8.55345	791.663	0.6647		9.36	36.4668	-6.47669	842.421	0.26349
9.37	6.28086	-8.57206	791.765	0.66371		9.37	36.9877	-6.70504	842.551	0.26245
9.38	6.03001	-8.82158	791.667	0.66465		9.38	36.6008	-6.76318	842.455	0.26322
9.39	6.07167	-8.72745	791.683	0.6645		9.39	36.2909	-6.63799	842.377	0.26383
9.4	5.64772	-8.41741	791.518	0.66608		9.4	36.692	-6.23953	842.477	0.26304
9.41	5.57671	-8.38208	791.49	0.66635		9.41	37.0199	-5.9392	842.559	0.26239
9.42	5.83058	-8.29722	791.589	0.6654		9.42	36.5513	-5.96872	842.442	0.26332
9.43	5.46851	-8.01683	791.448	0.66676		9.43	35.6902	-5.94616	842.227	0.26504
9.44	4.91308	-7.847	791.231	0.66885		9.44	35.1319	-5.77001	842.086	0.26616
9.45	5.01595	-7.90115	791.271	0.66847		9.45	35.0155	-5.53219	842.057	0.26639
9.46	5.14376	-7.7268	791.321	0.66799		9.46	35.3316	-5.42731	842.137	0.26576
9.47	6.00952	-7.83984	791.659	0.66474		9.47	35.6726	-5.21292	842.222	0.26508
9.48	6.31804	-7.86487	791.779	0.66359		9.48	36.0182	-4.82949	842.309	0.26439
9.49	5.91948	-7.67218	791.624	0.66508		9.49	34.8793	-4.63054	842.023	0.26667
9.5	6.55328	-7.63821	791.871	0.66272		9.5	34.3514	-4.8701	841.89	0.26773
9.51	6.61255	-7.05019	791.894	0.66251		9.51	35.4607	-5.12289	842.169	0.26551
9.52	6.77758	-6.55067	791.958	0.66189		9.52	36.6773	-5.1682	842.474	0.26308
9.53	6.67516	-6.43846	791.918	0.66227		9.53	36.4794	-5.00403	842.424	0.26348
9.54	7.06878	-6.1499	792.072	0.66081		9.54	36.2864	-4.89383	842.376	0.26386
9.55	7.56476	-6.04076	792.264	0.65896		9.55	37.6149	-4.92547	842.707	0.26122
9.56	7.03933	-6.22842	792.06	0.66092		9.56	38.0219	-5.03013	842.809	0.26042
9.57	7.4846	-5.93149	792.233	0.65927		9.57	38.6524	-5.1686	842.965	0.25917
9.58	7.34275	-5.87681	792.178	0.65979		9.58	40.4114	-5.05373	843.398	0.25573
9.59	7.80266	-5.78643	792.356	0.65808		9.59	41.1673	-4.89707	843.583	0.25426
9.6	7.8465	-5.50145	792.373	0.65791		9.6	42.732	-4.95341	843.964	0.25122
9.61	7.46745	-5.52055	792.226	0.65933		9.61	44.4689	-4.73793	844.384	0.24788
9.62	8.0049	-5.28353	792.435	0.65734		9.62	44.9843	-4.81596	844.508	0.24689
9.63	8.05449	-4.98869	792.454	0.65715		9.63	44.6232	-4.95772	844.421	0.24758
9.64	8.83814	-4.66329	792.757	0.65424		9.64	45.8852	-4.79378	844.723	0.24518
9.65	9.29461	-4.49978	792.933	0.65255		9.65	45.2038	-4.53679	844.56	0.24648
9.66	9.44188	-4.43092	792.99	0.65199		9.66	45.416	-4.15363	844.611	0.24607
9.67	9.52499	-4.74811	793.022	0.65169		9.67	44.5368	-3.99096	844.4	0.24776
9.68	9.43821	-4.54877	792.989	0.65201		9.68	45.6024	-3.91842	844.656	0.24572
9.69	9.78048	-4.38466	793.121	0.65074		9.69	47.0714	-4.17356	845.006	0.24294
9.7	9.8164	-4.36938	793.135	0.65061		9.7	47.4116	-4.46732	845.086	0.2423
9.71	9.83532	-4.32556	793.142	0.65053		9.71	48.1275	-4.51635	845.256	0.24095
9.72	10.4367	-3.96445	793.373	0.64831		9.72	47.8676	-4.25807	845.194	0.24144
9.73	10.6846	-3.68302	793.469	0.64741		9.73	47.5281	-4.33902	845.114	0.24208
9.74	10.7272	-3.09855	793.485	0.64725		9.74	47.1808	-4.13156	845.032	0.24274
9.75	11.359	-2.48295	793.728	0.64493		9.75	48.1839	-4.36972	845.269	0.24084
9.76	12.3652	-2.33953	794.113	0.64124		9.76	48.7834	-4.62833	845.41	0.23972
9.77	13.2036	-2.48887	794.433	0.63817		9.77	48.3473	-4.66275	845.308	0.24054
9.78	13.5397	-2.40198	794.561	0.63694		9.78	47.1226	-4.64781	845.018	0.24285
9.79	13.5099	-2.1865	794.549	0.63706		9.79	47.5687	-4.76883	845.124	0.24201
9.8	13.9727	-2.14527	794.726	0.63537		9.8	47.8188	-4.99489	845.183	0.24153
9.81	13.9624	-2.05646	794.722	0.6354		9.81	47.0624	-5.24816	845.004	0.24296
9.82	14.0833	-2.11849	794.768	0.63496		9.82	46.5071	-5.24251	844.872	0.24401
9.83	14.4949	-2.28186	794.924	0.63346		9.83	46.8153	-4.68679	844.945	0.24343
9.84	14.9507	-2.59148	795.097	0.63181		9.84	47.6059	-4.51238	845.132	0.24194
9.85	15.2954	-2.88495	795.228	0.63056		9.85	47.4469	-4.4134	845.095	0.24223
9.86	15.9772	-3.28801	795.486	0.62809		9.86	48.1281	-4.42098	845.256	0.24095
9.87	16.5117	-3.35119	795.687	0.62614		9.87	49.4134	-4.28797	845.559	0.23854
9.88	17.5307	-3.24398	796.071	0.62246		9.88	49.1934	-4.33293	845.507	0.23895
9.89	18.5357	-3.40847	796.449	0.61884		9.89	50.2527	-4.52127	845.755	0.23697
9.9	18.7503	-3.68619	796.529	0.61807		9.9	49.7944	-4.3544	845.648	0.23783
9.91	18.4419	-3.73394	796.413	0.61919		9.91	51.7034	-4.196	846.093	0.23429
9.92	18.4969	-3.80985	796.434	0.61899		9.92	52.8123	-4.21239	846.349	0.23224
9.93	19.1271	-3.93044	796.67	0.61673		9.93	53.7651	-4.55408	846.568	0.23049
9.94	19.8644	-4.01913	796.946	0.61408		9.94	54.5369	-4.59854	846.745	0.22909
9.95	19.8592	-4.00915	796.944	0.6141		9.95	55.8385	-4.41808	847.041	0.22672
9.96	20.6016	-4.16244	797.22	0.61145		9.96	56.1288	-4.16567	847.107	0.2262
9.97	20.8166	-4.01147	797.3	0.61069		9.97	56.2735	-3.99609	847.14	0.22593
9.98	20.9225	-3.70471	797.34	0.61031		9.98	57.5314	-3.87151	847.424	0.22368
9.99	20.9498	-3.52057	797.35	0.61021		9.99	59.2515	-3.72514	847.809	0.22061
10	20.7466	-3.24315	797.274	0.61093		10	60.1081	-3.81766	848	0.21909
10.01	20.6203	-2.76652	797.227	0.61137		10.01	61.224	-4.11235	848.247	0.21713
10.02	20.9597	-2.20957	797.354	0.61017		10.02	61.3079	-4.56933	848.265	0.21698
10.03	21.1146	-2.03453	797.411	0.60962		10.03	61.2322	-4.71032	848.249	0.21711
10.04	21.6003	-1.95797	797.592	0.60788		10.04	61.2895	-4.87776	848.261	0.21701
10.05	21.5037	-2.01227	797.556	0.60823		10.05	62.0435	-5.12361	848.427	0.21569
10.06	21.7634	-1.79504	797.652	0.6073		10.06	62.308	-5.46571	848.485	0.21524
10.07	22.7445	-1.46795	798.016	0.60381		10.07	62.5578	-5.70917	848.54	0.2148
10.08	24.2844	-1.04358	798.584	0.59837		10.08	64.3985	-6.14012	848.941	0.21161
10.09	25.5292	-0.69176	799.041	0.59398		10.09	65.1935	-6.34373	849.113	0.21024
10.1	26.0779	-0.77277	799.242	0.59205		10.1	65.0051	-6.36829	849.072	0.21056
10.11	26.8162	-0.59551	799.511	0.58946		10.11	66.4389	-5.98957	849.381	0.20811
10.12	27.2099	-0.28771	799.655	0.58808		10.12	66.7726	-5.83649	849.452	0.20754
10.13	27.1312	0.23768	799.626	0.58836		10.13	67.205	-5.81357	849.545	0.2068
10.14	27.4868	0.61311	799.756	0.58712		10.14	67.3157	-5.82055	849.568	0.20661
10.15	28.3243	0.31731	800.06	0.5842		10.15	66.9527	-5.8207	849.491	0.20723
10.16	28.8185	0.31415	800.24	0.58248		10.16	67.2014	-5.79911	849.544	0.20681
10.17	29.8197	0.70524	800.602	0.579		10.17	67.8055	-5.69068	849.673	0.20578
10.18	30.485	0.99723	800.842	0.5767		10.18	67.8873	-5.5941	849.69	0.20564
10.19	31.0626	1.07947	801.05	0.5747		10.19	68.2946	-5.61547	849.777	0.20496
10.2	31.2809	1.25277	801.129	0.57395		10.2	68.1835	-5.66759	849.753	0.20514
10.21	32.0678	1.19218	801.411	0.57123		10.21	68.5671	-5.9722	849.834	0.2045
10.22	32.3265	1.33859	801.504	0.57034		10.22	67.6773	-6.08408	849.645	0.20601
10.23	32.899	1.58588	801.709	0.56837		10.23	69.5417	-6.10524	850.04	0.20287
10.24	33.0547	1.76598	801.765	0.56783		10.24	69.0595	-6.1604	849.939	0.20368
10.25	33.2174	1.87547	801.823	0.56728		10.25	67.5983	-6.33465	849.629	0.20615
10.26	32.9263	1.66983	801.719	0.56828		10.26	67.1612	-6.80564	849.535	0.20689
10.27	33.3802	1.68848	801.881	0.56672		10.27	67.7905	-6.66673	849.67	0.20582
10.28	33.52	1.64691	801.931	0.56625		10.28	67.8815	-6.65411	849.689	0.20567
10.29	33.417	1.70945	801.894	0.5666		10.29	67.3396	-6.61611	849.573	0.20658
10.3	33.417	1.98842	801.894	0.5666		10.3	68.8816	-6.4219	849.901	0.20397
10.31	32.955	1.77564	801.729	0.56818		10.31	69.2159	-6.5702	849.972	0.20341
10.32	33.1809	1.45019	801.81	0.56741		10.32	69.3038	-6.66184	849.99	0.20326
10.33	33.5713	1.39211	801.949	0.56607		10.33	69.9162	-6.44666	850.119	0.20223
10.34	33.5559	1.38131	801.944	0.56612		10.34	69.2431	-6.52722	849.977	0.20336
10.35	33.6938	1.43541	801.993	0.56565		10.35	69.4369	-6.54848	850.018	0.20304
10.36	34.3254	1.16522	802.218	0.56349		10.36	68.7639	-6.4326	849.876	0.20417
10.37	34.3553	0.76406	802.229	0.5634		10.37	68.1063	-6.02182	849.737	0.20529
10.38	34.7849	0.41516	802.382	0.56193		10.38	68.9604	-5.74605	849.918	0.20385
10.39	35.1257	0.30503	802.503	0.56077		10.39	69.2357	-5.82518	849.976	0.20339
10.4	35.2602	0.44522	802.55	0.56031		10.4	70.2735	-6.01604	850.194	0.20165
10.41	35.6479	0.37812	802.688	0.559		10.41	70.7749	-5.98505	850.299	0.20081
10.42	35.5953	0.36445	802.669	0.55918		10.42	71.1746	-6.13303	850.383	0.20014
10.43	36.1256	0.01424	802.857	0.55738		10.43	71.6161	-6.4014	850.475	0.19941
10.44	36.2845	0.03521	802.913	0.55684		10.44	72.9432	-6.11884	850.75	0.19722
10.45	36.8765	0.07363	803.122	0.55483		10.45	73.5059	-5.66764	850.866	0.19629
10.46	37.1173	0.31093	803.207	0.55402		10.46	73.1912	-5.34036	850.801	0.19681
10.47	36.5675	0.29486	803.013	0.55588		10.47	72.5303	-5.09557	850.665	0.1979
10.48	36.0335	0.40143	802.824	0.55769		10.48	72.7676	-5.04049	850.714	0.19751
10.49	36.7718	0.35244	803.085	0.55519		10.49	73.7781	-5.28745	850.922	0.19585
10.5	36.6213	0.36236	803.032	0.5557		10.5	74.1058	-5.25858	850.99	0.19531
10.51	37.0701	0.37211	803.191	0.55417		10.51	72.6743	-5.03277	850.695	0.19766
10.52	36.8841	0.35642	803.125	0.5548		10.52	71.5114	-5.16466	850.453	0.19959
10.53	36.0939	0.49854	802.846	0.55748		10.53	71.677	-5.26847	850.488	0.19932
10.54	35.4586	0.81718	802.621	0.55964		10.54	72.515	-5.33633	850.662	0.19794
10.55	35.1415	0.67965	802.508	0.56072		10.55	72.9128	-5.35224	850.744	0.19728
10.56	35.7519	0.71247	802.725	0.55864		10.56	73.1719	-5.65756	850.797	0.19685
10.57	35.9798	0.60383	802.805	0.55786		10.57	72.4068	-5.55214	850.639	0.19812
10.58	35.7793	0.65104	802.734	0.55854		10.58	71.4397	-5.49865	850.438	0.19972
10.59	35.7273	0.95478	802.716	0.55872		10.59	71.3924	-5.53036	850.428	0.1998
10.6	35.899	1.20797	802.777	0.55814		10.6	70.4998	-5.40997	850.242	0.20129
10.61	36.5525	1.42807	803.008	0.55592		10.61	68.9818	-5.4361	849.922	0.20383
10.62	36.6199	1.66189	803.032	0.55569		10.62	69.8177	-5.6985	850.098	0.20242
10.63	36.238	1.48586	802.897	0.55698		10.63	71.2751	-5.91738	850.404	0.19999
10.64	35.7863	1.61591	802.737	0.55851		10.64	71.4395	-5.76559	850.438	0.19972
10.65	36.166	1.7649	802.871	0.55723		10.65	71.9722	-5.31003	850.549	0.19883
10.66	36.5411	1.71027	803.004	0.55596		10.66	72.1451	-4.90623	850.585	0.19855
10.67	36.3377	1.75844	802.932	0.55665		10.67	73.0736	-5.03228	850.777	0.19701
10.68	37.3807	2.06652	803.3	0.55313		10.68	73.1404	-4.82927	850.791	0.1969
10.69	37.8032	2.3696	803.449	0.5517		10.69	72.9088	-4.6144	850.743	0.19728
10.7	38.1403	2.31652	803.567	0.55056		10.7	72.689	-4.92349	850.698	0.19765
10.71	37.6922	2.23975	803.41	0.55207		10.71	73.7219	-4.86447	850.911	0.19595
10.72	37.2604	2.77082	803.258	0.55353		10.72	74.7541	-4.76791	851.122	0.19426
10.73	37.2698	3.19198	803.261	0.5535		10.73	75.7653	-4.86794	851.329	0.19262
10.74	37.5095	3.13367	803.345	0.55269		10.74	76.7086	-4.34979	851.52	0.1911
10.75	37.3139	2.74264	803.277	0.55335		10.75	76.053	-4.22544	851.387	0.19216
10.76	36.8609	2.61493	803.117	0.55487		10.76	76.0964	-3.82226	851.396	0.19209
10.77	36.7954	2.67592	803.094	0.5551		10.77	76.817	-4.07788	851.542	0.19092
10.78	37.8114	2.74618	803.452	0.55167		10.78	77.5113	-4.30911	851.682	0.18981
10.79	37.7171	2.79533	803.418	0.55199		10.79	77.8914	-4.53829	851.758	0.18919
10.8	37.5511	3.20469	803.36	0.55255		10.8	78.1652	-4.89471	851.813	0.18876
10.81	38.537	3.75671	803.707	0.54921		10.81	78.2559	-5.24195	851.831	0.18861
10.82	38.9883	3.62262	803.865	0.54769		10.82	78.1269	-5.24451	851.805	0.18882
10.83	39.0736	3.52704	803.895	0.54741		10.83	77.745	-5.33839	851.729	0.18943
10.84	39.4996	3.37384	804.044	0.54598		10.84	77.4144	-5.07802	851.662	0.18996
10.85	40.0673	3.13146	804.242	0.54408		10.85	78.2865	-4.91782	851.837	0.18856
10.86	40.4544	3.07978	804.377	0.54279		10.86	78.2442	-4.71152	851.829	0.18863
10.87	40.965	3.08294	804.555	0.54107		10.87	77.7313	-4.65468	851.726	0.18945
10.88	41.0762	3.15278	804.594	0.54071		10.88	78.4252	-4.52553	851.865	0.18835
10.89	40.6111	3.07014	804.432	0.54226		10.89	77.3272	-4.19261	851.645	0.19011
10.9	40.4789	3.21038	804.386	0.5427		10.9	77.4867	-3.97144	851.677	0.18985
10.91	40.8309	3.27772	804.508	0.54153		10.91	76.2556	-3.48337	851.428	0.19182
10.92	41.6101	3.5191	804.779	0.53892		10.92	75.7052	-3.36063	851.316	0.19271
10.93	41.9046	3.45252	804.882	0.53794		10.93	76.507	-3.32493	851.479	0.19142
10.94	41.9804	3.54146	804.908	0.5377		10.94	76.3006	-3.34461	851.437	0.19175
10.95	42.3483	3.37281	805.035	0.53648		10.95	76.3727	-3.69975	851.452	0.19164
10.96	42.6157	3.33222	805.128	0.53559		10.96	76.9077	-3.631	851.56	0.19078
10.97	43.0547	3.42468	805.28	0.53413		10.97	76.7446	-3.53945	851.527	0.19104
10.98	43.6726	3.75965	805.493	0.53209		10.98	76.3763	-3.7985	851.453	0.19163
10.99	43.8666	3.87706	805.56	0.53145		10.99	75.6821	-3.95665	851.312	0.19275
11	44.4377	3.53087	805.756	0.52957		11	75.3288	-3.98807	851.24	0.19333
11.01	43.9562	3.14213	805.591	0.53116		11.01	75.6005	-3.93063	851.295	0.19289
11.02	44.3194	3.04585	805.716	0.52996		11.02	75.5687	-3.99005	851.289	0.19294
11.03	45.1007	3.01627	805.984	0.52738		11.03	75.4041	-3.93007	851.255	0.19321
11.04	45.7214	2.95427	806.197	0.52534		11.04	74.8977	-3.68188	851.152	0.19403
11.05	46.2447	2.53027	806.376	0.52363		11.05	74.3887	-3.7015	851.048	0.19485
11.06	46.0385	2.1724	806.305	0.52431		11.06	75.7513	-3.64653	851.326	0.19264
11.07	45.3701	2.03571	806.076	0.52652		11.07	75.445	-3.38791	851.263	0.19314
11.08	44.5335	1.82317	805.789	0.52926		11.08	75.1866	-2.98187	851.211	0.19356
11.09	43.6178	1.55118	805.474	0.53229		11.09	74.7215	-2.81421	851.116	0.19431
11.1	43.4038	1.56726	805.4	0.533		11.1	74.1692	-2.93652	851.003	0.19522
11.11	43.2602	1.67216	805.351	0.53347		11.11	73.0389	-2.93936	850.77	0.19707
11.12	43.2884	1.87603	805.36	0.53339		11.12	72.0013	-3.06684	850.555	0.19879
11.13	43.4171	1.86279	805.405	0.53296		11.13	70.6957	-3.31734	850.283	0.20095
11.14	43.8096	1.91691	805.54	0.53166		11.14	70.4274	-3.70459	850.226	0.2014
11.15	43.5724	1.82445	805.458	0.53244		11.15	70.1673	-3.79941	850.172	0.20183
11.16	43.6833	1.53929	805.497	0.53207		11.16	70.2588	-3.9686	850.191	0.20168
11.17	43.1357	1.23888	805.308	0.53389		11.17	70.589	-4.11812	850.26	0.20112
11.18	43.388	1.15863	805.395	0.53306		11.18	70.1947	-4.2067	850.178	0.20178
11.19	43.2638	0.97473	805.352	0.53347		11.19	71.3127	-4.27064	850.412	0.19992
11.2	43.5444	0.80646	805.449	0.53254		11.2	71.1266	-4.1175	850.373	0.20023
11.21	43.0533	0.73714	805.279	0.53416		11.21	69.891	-3.75178	850.114	0.20229
11.22	42.8158	1.0781	805.197	0.53494		11.22	69.1621	-3.55822	849.96	0.20351
11.23	41.7325	0.85879	804.822	0.53855		11.23	68.9486	-3.56483	849.915	0.20387
11.24	41.4003	0.87696	804.706	0.53967		11.24	69.5975	-3.47881	850.052	0.20278
11.25	41.3324	0.99345	804.683	0.53989		11.25	70.273	-3.07748	850.194	0.20164
11.26	41.77	0.81959	804.835	0.53843		11.26	70.0254	-3.31782	850.142	0.20206
11.27	41.0801	1.19142	804.595	0.54073		11.27	70.3941	-3.32967	850.22	0.20144
11.28	40.2862	1.08513	804.319	0.54338		11.28	70.47	-3.35926	850.235	0.20131
11.29	40.2962	0.98445	804.322	0.54335		11.29	71.1405	-3.01461	850.376	0.20019
11.3	39.5849	1.0182	804.074	0.54573		11.3	70.1778	-2.83202	850.174	0.2018
11.31	40.4324	1.17667	804.37	0.54288		11.31	70.0115	-2.72096	850.139	0.20208
11.32	40.2232	1.24489	804.297	0.54358		11.32	69.1153	-2.44225	849.95	0.20358
11.33	40.571	1.47573	804.418	0.54242		11.33	67.7071	-2.25679	849.652	0.20596
11.34	41.4956	1.55527	804.74	0.53933		11.34	67.6228	-2.37253	849.634	0.2061
11.35	41.1636	1.35359	804.624	0.54044		11.35	67.5937	-2.21665	849.628	0.20615
11.36	41.3312	1.2355	804.682	0.53988		11.36	67.6953	-1.84723	849.649	0.20597
11.37	41.0315	1.11979	804.578	0.54088		11.37	67.938	-1.40622	849.701	0.20555
11.38	40.5726	1.422	804.418	0.54241		11.38	66.9258	-1.45228	849.485	0.20727
11.39	40.6849	1.54986	804.458	0.54203		11.39	67.7973	-1.90044	849.671	0.20579
11.4	40.7616	1.66442	804.484	0.54178		11.4	66.8404	-2.28047	849.467	0.20741
11.41	40.523	1.81978	804.401	0.54257		11.41	65.4327	-2.58588	849.165	0.20982
11.42	40.4806	1.65034	804.386	0.54272		11.42	64.4967	-2.54494	848.962	0.21143
11.43	41.2232	1.82882	804.645	0.54024		11.43	65.1888	-2.51737	849.112	0.21024
11.44	41.5013	2.06387	804.742	0.5393		11.44	64.7861	-2.43693	849.025	0.21094
11.45	40.6433	2.11092	804.443	0.54216		11.45	64.9574	-2.40582	849.062	0.21064
11.46	39.7857	1.96464	804.144	0.54504		11.46	65.1177	-2.585	849.097	0.21036
11.47	39.7339	2.10171	804.126	0.54521		11.47	65.7343	-2.38286	849.23	0.2093
11.48	39.3319	2.45685	803.985	0.54656		11.48	65.0776	-2.37819	849.088	0.21043
11.49	39.9243	2.15305	804.192	0.54457		11.49	65.5663	-2.54909	849.193	0.20959
11.5	39.5322	1.86222	804.055	0.54588		11.5	66.0477	-2.67332	849.297	0.20876
11.51	39.9934	1.45321	804.216	0.54433		11.51	66.3332	-2.4967	849.358	0.20827
11.52	40.6275	1.27165	804.438	0.54222		11.52	66.4841	-2.20769	849.391	0.20801
11.53	41.3223	1.33073	804.679	0.53991		11.53	67.2885	-2.16467	849.563	0.20664
11.54	41.3841	1.11314	804.701	0.5397		11.54	67.2309	-2.24267	849.55	0.20674
11.55	41.2109	1.06486	804.641	0.54028		11.55	67.431	-2.13312	849.593	0.2064
11.56	41.1928	1.47657	804.634	0.54034		11.56	68.3	-2.18395	849.778	0.20492
11.57	40.9132	1.16835	804.537	0.54128		11.57	68.5873	-1.99301	849.839	0.20444
11.58	41.0611	1.26358	804.589	0.54079		11.58	68.3	-2.06065	849.778	0.20492
11.59	41.3545	1.18557	804.691	0.53982		11.59	68.9668	-2.06771	849.919	0.2038
11.6	41.774	0.84874	804.836	0.53842		11.6	69.3465	-2.11391	849.999	0.20316
11.61	41.4845	0.94437	804.736	0.53939		11.61	69.8518	-2.29082	850.106	0.20231
11.62	41.309	0.78347	804.675	0.53997		11.62	68.5986	-2.28242	849.841	0.20443
11.63	42.6013	0.40562	805.123	0.53567		11.63	68.025	-2.37125	849.719	0.20539
11.64	43.1362	0.15083	805.308	0.53391		11.64	67.5352	-2.83958	849.615	0.20622
11.65	43.19	0.07206	805.326	0.53373		11.65	66.7806	-3.25237	849.454	0.2075
11.66	44.2529	0.37961	805.693	0.53022		11.66	65.9685	-3.67112	849.28	0.20889
11.67	44.1724	0.70363	805.665	0.53049		11.67	65.1635	-3.67685	849.106	0.21027
11.68	43.8035	0.46873	805.538	0.5317		11.68	64.7038	-3.66119	849.007	0.21106
11.69	43.963	0.15306	805.593	0.53118		11.69	64.9178	-3.44619	849.053	0.21069
11.7	43.8773	-0.00592	805.564	0.53147		11.7	65.3545	-3.06557	849.148	0.20994
11.71	44.3769	-0.15317	805.735	0.52982		11.71	64.7883	-2.79886	849.025	0.21091
11.72	44.9489	-0.64637	805.932	0.52794		11.72	64.411	-3.17984	848.944	0.21157
11.73	44.9575	-0.85988	805.935	0.52791		11.73	63.9589	-3.2769	848.846	0.21235
11.74	45.4824	-1.08206	806.115	0.52618		11.74	62.262	-3.70345	848.475	0.2153
11.75	45.9294	-1.33746	806.268	0.52472		11.75	60.8182	-3.80241	848.157	0.21783
11.76	46.2336	-1.39821	806.372	0.52373		11.76	61.4571	-3.80772	848.298	0.21671
11.77	46.0775	-1.2236	806.319	0.52424		11.77	61.0832	-3.76294	848.216	0.21737
11.78	45.7008	-1.05437	806.19	0.52548		11.78	61.7081	-3.79682	848.353	0.21627
11.79	45.4774	-1.20296	806.113	0.52622		11.79	62.0491	-3.70325	848.428	0.21568
11.8	45.3781	-1.11547	806.079	0.52654		11.8	62.703	-3.53977	848.572	0.21453
11.81	44.9091	-0.94709	805.918	0.5281		11.81	62.7101	-3.28516	848.573	0.21452
11.82	44.7135	-0.72317	805.851	0.52875		11.82	63.2844	-3.34163	848.699	0.21351
11.83	44.8036	-0.58854	805.882	0.52846		11.83	64.5115	-3.52306	848.965	0.21139
11.84	45.2462	-0.44787	806.034	0.527		11.84	66.2437	-3.71434	849.339	0.20842
11.85	44.9699	-0.43333	805.939	0.52791		11.85	65.977	-3.79355	849.282	0.20888
11.86	45.0893	-0.14835	805.98	0.52752		11.86	66.0003	-3.76201	849.287	0.20884
11.87	44.9664	0.14043	805.938	0.52793		11.87	65.8169	-3.94969	849.247	0.20915
11.88	45.12	0.07928	805.991	0.52743		11.88	64.9283	-3.95784	849.056	0.21068
11.89	45.3563	0.22485	806.072	0.52666		11.89	64.6425	-3.79852	848.994	0.21117
11.9	46.1202	0.58912	806.333	0.52416		11.9	64.5772	-3.98703	848.98	0.21128
11.91	46.9545	0.63031	806.618	0.52142		11.91	63.8363	-4.11134	848.819	0.21257
11.92	46.2661	0.62584	806.383	0.52368		11.92	64.2859	-4.12458	848.917	0.21179
11.93	46.5055	0.57132	806.465	0.5229		11.93	63.7186	-3.57475	848.793	0.21277
11.94	46.9919	0.69379	806.631	0.52131		11.94	63.6132	-3.34633	848.77	0.21295
11.95	47.6336	0.57512	806.849	0.51922		11.95	63.2641	-3.24872	848.694	0.21356
11.96	46.9662	0.67119	806.622	0.52139		11.96	62.6103	-3.35498	848.551	0.21469
11.97	47.0119	0.53534	806.638	0.52125		11.97	63.8952	-3.35091	848.832	0.21246
11.98	46.8219	0.29957	806.573	0.52187		11.98	63.891	-3.26252	848.831	0.21246
11.99	46.8359	0.10674	806.578	0.52183		11.99	64.3095	-3.03411	848.922	0.21174
12	46.7715	-0.13594	806.556	0.52205		12	64.6496	-2.89352	848.995	0.21115
12.01	47.3742	-0.24108	806.761	0.52007		12.01	64.4618	-2.89327	848.955	0.21147
12.02	47.301	-0.61152	806.736	0.52031		12.02	64.2036	-2.85903	848.899	0.21192
12.03	46.5931	-0.90133	806.495	0.52263		12.03	64.4262	-2.81684	848.947	0.21154
12.04	46.4816	-1.12892	806.457	0.523		12.04	65.6316	-2.60236	849.207	0.20947
12.05	46.7587	-1.28566	806.551	0.5221		12.05	66.7547	-2.35602	849.448	0.20754
12.06	47.1638	-1.48582	806.689	0.52078		12.06	67.0515	-2.11101	849.512	0.20704
12.07	47.9146	-1.69493	806.945	0.51833		12.07	66.3989	-2.0367	849.372	0.20815
12.08	47.7485	-1.74034	806.888	0.51887		12.08	66.5467	-1.79265	849.404	0.2079
12.09	48.6282	-1.87567	807.187	0.516		12.09	66.9087	-1.7425	849.481	0.20729
12.1	48.9566	-1.91356	807.298	0.51495		12.1	66.5158	-1.56395	849.397	0.20796
12.11	49.2536	-2.20972	807.398	0.51399		12.11	66.3473	-1.71563	849.361	0.20824
12.12	49.5421	-2.4796	807.496	0.51305		12.12	67.4284	-1.87503	849.592	0.2064
12.13	50.0432	-2.99645	807.665	0.51143		12.13	68.5927	-2.28777	849.84	0.20443
12.14	50.2625	-3.57239	807.739	0.51072		12.14	69.8391	-2.38103	850.103	0.20234
12.15	51.1063	-3.65558	808.023	0.50801		12.15	70.1333	-2.28216	850.165	0.20184
12.16	50.5982	-3.85245	807.852	0.50965		12.16	70.7185	-2.30234	850.287	0.20087
12.17	51.535	-4.04611	808.167	0.50663		12.17	71.6219	-2.30295	850.476	0.19936
12.18	51.1948	-3.7529	808.053	0.50773		12.18	73.0363	-2.22139	850.769	0.19703
12.19	51.5179	-3.74269	808.161	0.50669		12.19	72.3426	-2.41138	850.626	0.19817
12.2	51.0646	-3.70104	808.009	0.50815		12.2	72.7724	-2.4266	850.715	0.19746
12.21	51.5063	-3.4194	808.157	0.50672		12.21	73.8214	-2.2754	850.931	0.19574
12.22	52.3784	-3.45631	808.449	0.50393		12.22	75.0527	-2.2589	851.183	0.19372
12.23	53.1926	-3.60998	808.721	0.50132		12.23	74.6448	-2.25666	851.1	0.19439
12.24	53.981	-3.77197	808.983	0.4988		12.24	75.3715	-1.86023	851.248	0.19321
12.25	53.6558	-3.75039	808.875	0.49984		12.25	74.14	-1.66813	850.997	0.19522
12.26	53.2497	-3.8328	808.74	0.50114		12.26	75.136	-1.44505	851.2	0.1936
12.27	53.6114	-3.95402	808.86	0.49999		12.27	75.298	-1.29132	851.233	0.19333
12.28	54.2047	-3.95846	809.058	0.49811		12.28	74.4003	-0.80752	851.05	0.1948
12.29	55.0696	-3.83735	809.345	0.49535		12.29	74.3694	-0.6236	851.044	0.19485
12.3	55.9341	-3.78477	809.63	0.49262		12.3	73.6168	-0.35263	850.889	0.19607
12.31	54.9526	-3.74877	809.306	0.49573		12.31	74.7115	-0.05334	851.114	0.19429
12.32	55.331	-3.7474	809.431	0.49453		12.32	75.36	-0.18161	851.246	0.19324
12.33	54.7307	-3.80767	809.232	0.49645		12.33	76.8679	-0.50644	851.552	0.1908
12.34	54.0816	-3.92619	809.017	0.49853		12.34	77.79	-0.49296	851.738	0.18933
12.35	54.163	-3.81983	809.044	0.49827		12.35	79.3968	-0.33434	852.059	0.18677
12.36	53.8893	-3.46526	808.953	0.49914		12.36	80.0019	-0.43364	852.179	0.18581
12.37	53.9574	-2.9882	808.976	0.49892		12.37	80.5599	-0.57101	852.29	0.18494
12.38	54.228	-2.78571	809.065	0.49807		12.38	82.3047	-0.66357	852.633	0.1822
12.39	54.1894	-2.76994	809.053	0.4982		12.39	81.1313	-0.68889	852.402	0.18404
12.4	54.4704	-2.59499	809.146	0.49731		12.4	80.4561	-0.51542	852.269	0.18511
12.41	55.2077	-2.43214	809.39	0.49496		12.41	81.456	-0.78404	852.466	0.18354
12.42	55.0047	-2.25971	809.323	0.49561		12.42	83.4518	-0.79894	852.856	0.18043
12.43	54.4895	-2.39735	809.152	0.49725		12.43	83.6115	-0.95742	852.887	0.18018
12.44	54.544	-2.30975	809.17	0.49708		12.44	82.3802	-1.10077	852.647	0.1821
12.45	55.6421	-2.21233	809.534	0.4936		12.45	81.2571	-1.31068	852.427	0.18385
12.46	55.6371	-2.05924	809.532	0.49362		12.46	80.4874	-1.39773	852.275	0.18506
12.47	56.4402	-1.91925	809.797	0.49107		12.47	79.9187	-1.46888	852.163	0.18596
12.48	57.4108	-2.14933	810.117	0.48801		12.48	80.9037	-1.77012	852.358	0.18441
12.49	57.6534	-2.17753	810.196	0.48724		12.49	80.5168	-1.71405	852.281	0.18502
12.5	58.3135	-2.31959	810.412	0.48518		12.5	79.8429	-1.61516	852.148	0.18609
12.51	58.1091	-2.66065	810.346	0.48583		12.51	80.2806	-1.92516	852.234	0.1854
12.52	58.3945	-2.66403	810.439	0.48493		12.52	81.2525	-1.95657	852.426	0.18387
12.53	59.0447	-2.60223	810.651	0.48289		12.53	80.7182	-2.05356	852.321	0.1847
12.54	59.8739	-2.83608	810.922	0.4803		12.54	80.6009	-1.97111	852.298	0.18489
12.55	60.7738	-2.62933	811.214	0.47749		12.55	80.5494	-1.89591	852.288	0.18497
12.56	60.8199	-2.38127	811.229	0.47736		12.56	80.533	-1.98782	852.284	0.185
12.57	61.1676	-2.17835	811.342	0.47628		12.57	79.9435	-2.06799	852.168	0.18593
12.58	62.4352	-2.2927	811.751	0.47236		12.58	81.461	-2.21417	852.467	0.18355
12.59	63.1064	-2.33698	811.967	0.47028		12.59	80.6953	-2.53624	852.316	0.18475
12.6	63.1859	-2.71026	811.993	0.47004		12.6	80.3053	-2.71897	852.239	0.18537
12.61	64.0749	-3.0309	812.278	0.4673		12.61	80.6157	-2.90182	852.301	0.18488
12.62	64.5092	-3.29852	812.417	0.46597		12.62	81.7885	-2.80764	852.532	0.18303
12.63	64.6285	-2.94188	812.455	0.46561		12.63	81.5765	-2.64978	852.49	0.18337
12.64	64.9963	-2.82337	812.573	0.46448		12.64	82.7934	-2.58695	852.728	0.18147
12.65	64.6972	-2.65496	812.477	0.4654		12.65	82.7201	-2.68258	852.714	0.18159
12.66	63.7979	-2.56276	812.189	0.46815		12.66	83.1444	-2.96338	852.796	0.18093
12.67	63.8338	-2.68939	812.201	0.46804		12.67	84.2013	-2.97284	853.001	0.17929
12.68	63.1653	-2.64601	811.986	0.47011		12.68	83.8338	-2.9281	852.93	0.17986
12.69	62.9637	-2.30769	811.921	0.47074		12.69	82.9109	-2.93983	852.751	0.18129
12.7	62.8697	-1.9702	811.891	0.47102		12.7	83.3488	-2.59984	852.836	0.18061
12.71	63.1871	-1.98443	811.993	0.47004		12.71	82.3278	-2.79902	852.637	0.18219
12.72	63.3801	-2.38233	812.055	0.46945		12.72	82.4326	-2.84521	852.658	0.18202
12.73	63.9861	-2.61101	812.25	0.46759		12.73	82.0613	-2.61065	852.585	0.1826
12.74	63.8824	-2.48337	812.216	0.46791		12.74	83.1962	-2.7649	852.806	0.18083
12.75	64.2295	-2.20571	812.328	0.46685		12.75	84.7311	-2.8034	853.104	0.17847
12.76	64.1867	-2.28979	812.314	0.46697		12.76	83.8873	-2.95109	852.941	0.17976
12.77	64.4869	-2.37088	812.41	0.46605		12.77	83.9762	-2.9366	852.958	0.17963
12.78	65.3538	-2.18827	812.687	0.46339		12.78	83.9897	-2.73712	852.96	0.1796
12.79	66.6038	-1.89574	813.084	0.45957		12.79	82.7935	-2.51973	852.728	0.18145
12.8	67.6559	-2.05781	813.418	0.45639		12.8	82.018	-2.2473	852.577	0.18266
12.81	68.577	-2.33288	813.708	0.45359		12.81	82.4226	-1.77064	852.656	0.18203
12.82	69.2347	-2.32554	813.915	0.4516		12.82	82.0792	-1.54557	852.588	0.18257
12.83	69.8354	-2.33047	814.104	0.44979		12.83	80.892	-1.50649	852.355	0.18443
12.84	69.9347	-2.35341	814.135	0.4495		12.84	80.0995	-1.805	852.199	0.18567
12.85	69.4959	-1.96768	813.997	0.45082		12.85	80.2322	-1.74269	852.225	0.18546
12.86	69.4107	-1.9947	813.97	0.45108		12.86	79.6712	-2.02134	852.114	0.18635
12.87	69.7781	-2.44558	814.086	0.44997		12.87	78.6141	-2.34504	851.903	0.18803
12.88	70.092	-2.73492	814.184	0.44902		12.88	79.8103	-2.58548	852.141	0.18613
12.89	70.847	-2.73546	814.42	0.44675		12.89	80.2105	-2.87197	852.221	0.1855
12.9	71.102	-2.99809	814.5	0.44599		12.9	80.0258	-2.9285	852.184	0.18579
12.91	70.3009	-3.06414	814.249	0.4484		12.91	81.4268	-3.09086	852.461	0.18359
12.92	71.6032	-3.16016	814.656	0.4445		12.92	80.6251	-3.18599	852.303	0.18485
12.93	72.0863	-3.00098	814.806	0.44306		12.93	81.2621	-3.22252	852.428	0.18385
12.94	72.845	-2.76396	815.042	0.4408		12.94	80.3179	-3.40616	852.242	0.18533
12.95	72.9559	-2.64757	815.076	0.44047		12.95	79.6965	-3.09651	852.119	0.18631
12.96	73.6172	-2.61638	815.28	0.43851		12.96	80.4985	-3.16464	852.278	0.18505
12.97	73.8932	-2.74407	815.366	0.43769		12.97	79.7438	-3.34118	852.128	0.18624
12.98	74.1174	-2.90321	815.435	0.43703		12.98	79.9347	-3.44974	852.166	0.18594
12.99	74.4385	-2.95157	815.534	0.43608		12.99	79.758	-3.27829	852.131	0.18622
13	74.5013	-2.84446	815.553	0.43589		13	79.1815	-3.29456	852.016	0.18713
13.01	75.4115	-2.69411	815.833	0.43321		13.01	78.4709	-3.50528	851.874	0.18826
13.02	76.2603	-2.80975	816.093	0.43072		13.02	79.3831	-3.69583	852.056	0.1868
13.03	77.4388	-2.74646	816.452	0.42727		13.03	79.1816	-3.95322	852.016	0.18712
13.04	77.6233	-2.6774	816.508	0.42673		13.04	78.778	-4.35978	851.936	0.18776
13.05	78.4958	-2.14827	816.773	0.42418		13.05	78.374	-4.77436	851.855	0.1884
13.06	79.228	-1.71529	816.995	0.42206		13.06	77.2966	-5.30503	851.639	0.19013
13.07	80.0361	-1.56059	817.239	0.41971		13.07	78.0171	-5.54786	851.783	0.18897
13.08	80.7898	-1.49194	817.466	0.41755		13.08	76.7893	-5.76522	851.536	0.19094
13.09	81.0393	-1.52921	817.54	0.41683		13.09	76.3865	-5.64444	851.455	0.19158
13.1	81.1996	-1.67603	817.589	0.41636		13.1	77.2485	-5.65967	851.629	0.1902
13.11	81.2275	-1.81597	817.597	0.41628		13.11	77.1425	-5.49991	851.607	0.19036
13.12	81.8445	-1.88025	817.782	0.41451		13.12	76.1607	-5.27074	851.409	0.19194
13.13	83.1508	-1.77538	818.171	0.41077		13.13	76.7906	-4.92212	851.536	0.19093
13.14	83.1235	-1.7691	818.163	0.41085		13.14	76.8051	-4.74651	851.539	0.1909
13.15	82.8303	-1.71077	818.076	0.41169		13.15	75.9139	-4.49501	851.359	0.19234
13.16	83.5743	-1.77075	818.297	0.40956		13.16	74.7356	-4.25858	851.119	0.19425
13.17	83.6154	-1.7942	818.309	0.40944		13.17	73.3693	-3.96276	850.838	0.19649
13.18	83.7849	-2.08198	818.36	0.40896		13.18	73.3451	-3.67788	850.833	0.19653
13.19	84.0984	-2.30186	818.453	0.40807		13.19	73.4609	-3.4637	850.857	0.19634
13.2	85.0745	-2.47823	818.741	0.40531		13.2	74.271	-3.39469	851.023	0.19501
13.21	84.9956	-2.81251	818.718	0.40554		13.21	74.4261	-3.13505	851.055	0.19475
13.22	84.7632	-3.29617	818.65	0.40619		13.22	74.5568	-3.06022	851.082	0.19454
13.23	84.684	-3.22157	818.626	0.40642		13.23	75.1281	-3.05526	851.199	0.19361
13.24	85.0198	-3.31856	818.725	0.40546		13.24	74.2348	-3.09485	851.016	0.19506
13.25	86.7302	-3.07907	819.229	0.40064		13.25	74.5054	-3.24814	851.072	0.19462
13.26	88.4653	-2.82514	819.736	0.39578		13.26	74.0105	-2.98685	850.97	0.19542
13.27	89.5448	-2.96322	820.049	0.39276		13.27	74.0827	-2.71571	850.985	0.1953
13.28	89.6977	-2.71556	820.094	0.39234		13.28	75.041	-2.39843	851.181	0.19374
13.29	89.2969	-2.37203	819.977	0.39346		13.29	74.8095	-2.65175	851.134	0.19411
13.3	89.9838	-2.34498	820.176	0.39155		13.3	75.7781	-2.70327	851.331	0.19254
13.31	91.5378	-2.34684	820.625	0.38726		13.31	74.5428	-2.55326	851.079	0.19454
13.32	91.6578	-2.34125	820.659	0.38693		13.32	75.1737	-2.4812	851.208	0.1935
13.33	92.8854	-2.29309	821.011	0.38354		13.33	75.3079	-2.59051	851.235	0.19328
13.34	93.5053	-2.11671	821.188	0.38184		13.34	75.177	-2.34955	851.209	0.1935
13.35	94.6848	-1.98612	821.524	0.37862		13.35	74.9138	-2.1386	851.155	0.19392
13.36	95.6983	-2.14786	821.81	0.37588		13.36	74.8104	-2.40617	851.134	0.19409
13.37	96.7568	-2.26728	822.109	0.37302		13.37	74.8168	-2.79188	851.135	0.19408
13.38	97.5383	-2.55619	822.328	0.37092		13.38	74.0095	-2.73611	850.97	0.19539
13.39	98.2443	-2.57386	822.526	0.36901		13.39	75.2156	-2.24193	851.217	0.19343
13.4	98.6944	-2.65513	822.652	0.3678		13.4	75.9073	-1.94927	851.357	0.1923
13.41	98.816	-2.77211	822.685	0.36748		13.41	75.0301	-1.93448	851.179	0.19372
13.42	99.965	-2.52566	823.005	0.36441		13.42	73.6913	-2.11116	850.904	0.1959
13.43	100.54	-2.80078	823.164	0.36289		13.43	72.9937	-2.3575	850.761	0.19705
13.44	101.282	-3.05139	823.369	0.36092		13.44	72.9817	-2.61358	850.758	0.19706
13.45	100.376	-3.15572	823.119	0.36332		13.45	73.6387	-2.43172	850.894	0.19598
13.46	101.096	-2.90957	823.318	0.36141		13.46	73.8	-2.14447	850.927	0.19571
13.47	100.663	-2.71728	823.198	0.36255		13.47	73.6942	-2.13435	850.905	0.19588
13.48	101.355	-2.67896	823.389	0.36072		13.48	72.9531	-2.22432	850.752	0.19709
13.49	101.07	-2.15525	823.311	0.36148		13.49	72.7808	-2.00929	850.717	0.19738
13.5	100.977	-1.89984	823.285	0.36173		13.5	73.1016	-1.80387	850.783	0.19684
13.51	101.923	-2.09314	823.546	0.35922		13.51	72.9643	-1.91509	850.754	0.19707
13.52	102.355	-2.46782	823.665	0.35808		13.52	71.8334	-1.89671	850.52	0.19893
13.53	103.253	-2.53616	823.911	0.35572		13.53	71.0631	-2.02191	850.36	0.20021
13.54	104.63	-2.37364	824.286	0.35211		13.54	71.0045	-1.79663	850.347	0.2003
13.55	104.512	-2.26245	824.254	0.35242		13.55	70.5859	-1.91257	850.26	0.201
13.56	105.324	-2.39938	824.475	0.3503		13.56	70.1644	-1.95351	850.171	0.2017
13.57	106.585	-2.10243	824.815	0.34702		13.57	70.4057	-2.14203	850.222	0.20129
13.58	106.112	-2.03434	824.687	0.34825		13.58	69.3431	-2.30903	849.998	0.20307
13.59	106.044	-1.85468	824.669	0.34842		13.59	70.0456	-2.56442	850.146	0.20189
13.6	106.4	-1.5627	824.765	0.34751		13.6	70.3844	-2.38897	850.217	0.20132
13.61	105.874	-1.6129	824.623	0.34888		13.61	69.4326	-2.16938	850.017	0.20291
13.62	105.902	-1.48108	824.631	0.3488		13.62	69.2602	-1.96014	849.981	0.2032
13.63	105.982	-1.17536	824.652	0.34859		13.63	69.7468	-1.99313	850.084	0.20238
13.64	106.984	-1.022	824.923	0.34599		13.64	69.1803	-1.74867	849.964	0.20333
13.65	108.212	-0.85926	825.252	0.34283		13.65	70.4503	-1.55368	850.231	0.2012
13.66	109.205	-1.21457	825.517	0.3403		13.66	70.8918	-1.65456	850.324	0.20046
13.67	109.278	-1.17519	825.537	0.34011		13.67	68.4297	-1.82893	849.805	0.20459
13.68	109.463	-0.94415	825.586	0.33963		13.68	68.6163	-2.07413	849.845	0.20428
13.69	109.791	-0.83535	825.673	0.33879		13.69	68.2751	-2.09341	849.773	0.20485
13.7	110.395	-0.74368	825.833	0.33726		13.7	68.0165	-2.40294	849.718	0.20529
13.71	111.006	-0.8294	825.995	0.33571		13.71	68.7505	-2.74002	849.873	0.20405
13.72	111.182	-0.55787	826.041	0.33526		13.72	69.8985	-2.68917	850.115	0.20211
13.73	112.151	-0.43513	826.297	0.33281		13.73	71.1837	-2.59642	850.385	0.19997
13.74	112.225	-0.72183	826.316	0.33262		13.74	71.588	-2.37483	850.469	0.1993
13.75	112.801	-0.8646	826.467	0.33117		13.75	70.5327	-2.38795	850.249	0.20105
13.76	114.425	-0.97892	826.891	0.32711		13.76	69.4784	-2.41463	850.027	0.20281
13.77	114.91	-1.10761	827.017	0.3259		13.77	69.5499	-2.36523	850.042	0.20269
13.78	113.861	-1.32753	826.744	0.32852		13.78	69.8932	-2.2095	850.114	0.20211
13.79	113.12	-1.25641	826.551	0.33038		13.79	71.5496	-2.25366	850.461	0.19936
13.8	113.383	-1.33506	826.619	0.32972		13.8	72.3802	-2.39712	850.634	0.19798
13.81	113.973	-1.49065	826.773	0.32824		13.81	72.4836	-2.64666	850.655	0.19781
13.82	114.143	-1.48838	826.818	0.32782		13.82	72.7517	-2.6806	850.711	0.19736
13.83	114.088	-1.25271	826.803	0.32796		13.83	73.2185	-2.85817	850.807	0.19659
13.84	113.882	-0.92287	826.75	0.32848		13.84	72.3439	-2.74512	850.626	0.19803
13.85	114.104	-0.37207	826.808	0.32791		13.85	72.5345	-2.92339	850.666	0.19772
13.86	114.782	-0.38307	826.984	0.32622		13.86	72.2311	-2.87867	850.603	0.19822
13.87	114.587	-0.49852	826.933	0.32671		13.87	73.1765	-2.62109	850.798	0.19665
13.88	114.242	-0.58716	826.843	0.32757		13.88	73.898	-2.35879	850.947	0.19547
13.89	113.9	-0.64555	826.754	0.32843		13.89	73.8474	-2.15152	850.936	0.19556
13.9	113.609	-1.05849	826.679	0.32916		13.9	73.8032	-1.84926	850.927	0.19562
13.91	113.891	-1.04047	826.752	0.32845		13.91	73.7922	-1.9815	850.925	0.19564
13.92	113.811	-0.80859	826.731	0.32865		13.92	74.1385	-2.00268	850.996	0.19507
13.93	113.384	-0.35314	826.62	0.32972		13.93	72.9766	-2.20333	850.757	0.19698
13.94	113.269	-0.25525	826.59	0.33001		13.94	73.4917	-2.31759	850.863	0.19613
13.95	112.69	-0.0317	826.438	0.33146		13.95	74.0084	-2.48366	850.97	0.19528
13.96	112.868	0.14674	826.485	0.33101		13.96	72.8661	-2.46411	850.734	0.19716
13.97	113.573	0.27987	826.669	0.32924		13.97	72.2519	-2.63095	850.607	0.19817
13.98	113.769	0.52992	826.72	0.32875		13.98	72.501	-2.80703	850.659	0.19776
13.99	114.031	0.69149	826.789	0.32809		13.99	71.8537	-3.09385	850.524	0.19883
14	114.128	0.65601	826.814	0.32785		14	71.7354	-3.40244	850.5	0.19902
14.01	113.529	0.3647	826.658	0.32935		14.01	72.4125	-3.46166	850.64	0.1979
14.02	112.815	0.59359	826.471	0.33114		14.02	72.9567	-3.32206	850.753	0.197
14.03	112.813	0.57184	826.47	0.33114		14.03	73.3327	-3.48404	850.831	0.19639
14.04	113.392	0.78124	826.622	0.32969		14.04	73.3859	-3.51648	850.842	0.1963
14.05	113.112	0.7885	826.549	0.33039		14.05	73.4856	-3.57512	850.862	0.19614
14.06	112.567	0.69779	826.406	0.33176		14.06	73.9862	-3.88199	850.965	0.19532
14.07	111.825	0.73769	826.211	0.33364		14.07	74.3178	-3.68006	851.033	0.19478
14.08	111.308	0.65881	826.075	0.33494		14.08	74.373	-3.48851	851.044	0.19468
14.09	110.985	0.51852	825.989	0.33576		14.09	73.3876	-3.30239	850.842	0.1963
14.1	110.606	0.54242	825.889	0.33672		14.1	73.91	-3.29474	850.949	0.19544
14.11	111.054	0.96498	826.008	0.33558		14.11	74.4822	-3.34593	851.067	0.1945
14.12	110.634	0.96895	825.897	0.33665		14.12	74.8865	-3.3397	851.149	0.19384
14.13	110.302	1.01867	825.809	0.33749		14.13	75.4227	-3.09025	851.259	0.19297
14.14	110.138	1.06574	825.765	0.33791		14.14	74.3553	-2.90058	851.041	0.19471
14.15	109.935	1.25714	825.711	0.33842		14.15	74.3778	-2.95883	851.045	0.19467
14.16	109.488	1.52643	825.593	0.33956		14.16	73.5401	-2.92571	850.873	0.19604
14.17	109.878	1.32744	825.696	0.33856		14.17	74.0071	-2.85964	850.969	0.19528
14.18	110.276	0.94287	825.802	0.33755		14.18	73.6033	-3.02139	850.886	0.19594
14.19	109.73	0.95569	825.657	0.33895		14.19	73.6916	-2.89196	850.904	0.19579
14.2	109.914	1.17689	825.706	0.33847		14.2	73.7613	-3.00703	850.919	0.19568
14.21	110.235	1.17927	825.791	0.33766		14.21	74.2834	-3.03198	851.026	0.19483
14.22	110.775	1.06677	825.934	0.33629		14.22	73.5785	-3.05938	850.881	0.19598
14.23	111.283	0.95042	826.068	0.335		14.23	72.7143	-3.29414	850.703	0.1974
14.24	111.093	0.55401	826.018	0.33548		14.24	73.8248	-3.66145	850.932	0.19558
14.25	110.58	0.12308	825.882	0.33678		14.25	73.8012	-3.9089	850.927	0.19562
14.26	109.496	0.0351	825.595	0.33954		14.26	74.3155	-3.91938	851.033	0.19478
14.27	109.096	0.03099	825.488	0.34056		14.27	73.9684	-4.07185	850.961	0.19535
14.28	109.53	-0.13225	825.604	0.33945		14.28	74.4276	-4.21947	851.056	0.1946
14.29	110.032	-0.42952	825.737	0.33816		14.29	73.447	-4.28961	850.854	0.1962
14.3	108.642	-0.61324	825.367	0.34171		14.3	73.2566	-4.50902	850.815	0.19652
14.31	107.899	-0.68765	825.168	0.34362		14.31	73.262	-4.59212	850.816	0.19651
14.32	107.758	-0.22548	825.131	0.34398		14.32	73.3012	-4.72808	850.824	0.19645
14.33	106.987	-0.10746	824.923	0.34597		14.33	72.053	-4.90038	850.566	0.19851
14.34	106.33	0.19065	824.746	0.34767		14.34	71.7441	-4.75057	850.501	0.19902
14.35	105.144	0.1973	824.426	0.35075		14.35	70.7255	-4.94975	850.289	0.20071
14.36	105.029	-0.13519	824.394	0.35105		14.36	69.9558	-4.63056	850.127	0.202
14.37	104.801	-0.40575	824.333	0.35164		14.37	69.1598	-4.21003	849.96	0.20334
14.38	105.234	-0.7566	824.45	0.35051		14.38	69.1063	-3.9607	849.948	0.20343
14.39	105.272	-0.88929	824.46	0.35041		14.39	69.1682	-4.12487	849.962	0.20333
14.4	106.15	-1.08857	824.698	0.34814		14.4	68.6501	-4.50737	849.852	0.2042
14.41	105.848	-1.24501	824.616	0.34893		14.41	68.4342	-4.28087	849.806	0.20457
14.42	105.707	-1.31102	824.578	0.3493		14.42	69.1497	-4.25364	849.958	0.20336
14.43	106.172	-0.92279	824.704	0.34809		14.43	69.6796	-4.19621	850.069	0.20247
14.44	105.507	-0.86271	824.524	0.34981		14.44	70.5755	-4.2506	850.258	0.20098
14.45	105.563	-1.0731	824.539	0.34967		14.45	70.1373	-4.23939	850.166	0.20171
14.46	105.492	-1.31241	824.52	0.34985		14.46	70.9703	-4.41643	850.34	0.20033
14.47	105.747	-1.30267	824.589	0.3492		14.47	70.7965	-4.42136	850.304	0.20062
14.48	104.74	-1.19063	824.316	0.35182		14.48	71.8115	-4.29595	850.515	0.19893
14.49	104.437	-1.36846	824.233	0.35261		14.49	72.1323	-4.11963	850.582	0.1984
14.5	104.395	-1.47222	824.222	0.35271		14.5	71.6628	-4.16076	850.485	0.19919
14.51	103.832	-1.35648	824.069	0.35419		14.51	70.9858	-4.01062	850.343	0.20031
14.52	102.808	-1.24809	823.789	0.35687		14.52	70.7609	-3.7419	850.296	0.20069
14.53	101.684	-1.18322	823.48	0.35984		14.53	72.1723	-3.37973	850.59	0.19835
14.54	100.344	-1.29781	823.11	0.3634		14.54	71.963	-3.51429	850.547	0.1987
14.55	100.519	-1.52305	823.159	0.36293		14.55	71.7481	-3.51196	850.502	0.19905
14.56	100.778	-1.86408	823.23	0.36224		14.56	71.7448	-3.24756	850.502	0.19906
14.57	99.7516	-2.00176	822.946	0.36498		14.57	71.3478	-3.55851	850.419	0.19972
14.58	99.5135	-1.94246	822.88	0.36561		14.58	71.4141	-3.6742	850.433	0.19961
14.59	100.096	-2.12324	823.041	0.36406		14.59	71.2235	-3.51165	850.393	0.19993
14.6	99.4635	-1.56316	822.866	0.36574		14.6	70.469	-3.27635	850.235	0.20119
14.61	99.0969	-1.19651	822.764	0.36671		14.61	71.7902	-2.87198	850.511	0.199
14.62	98.7395	-1.10637	822.664	0.36767		14.62	71.5093	-2.80993	850.453	0.19946
14.63	98.2174	-1.07224	822.518	0.36907		14.63	72.8188	-3.00291	850.724	0.1973
14.64	96.4892	-1.12585	822.033	0.37373		14.64	72.2012	-3.34417	850.596	0.19832
14.65	96.2231	-1.45176	821.959	0.37446		14.65	72.5606	-3.6168	850.671	0.19773
14.66	96.2632	-1.49963	821.97	0.37435		14.66	72.9954	-3.63353	850.761	0.19701
14.67	96.3865	-1.51136	822.005	0.37401		14.67	74.9032	-3.70999	851.153	0.19389
14.68	97.9545	-1.79669	822.445	0.3698		14.68	75.115	-4.10724	851.196	0.19355
14.69	98.6565	-2.40074	822.641	0.36791		14.69	75.9208	-4.01348	851.36	0.19224
14.7	98.9708	-2.72664	822.729	0.36708		14.7	76.1236	-3.98074	851.401	0.19192
14.71	98.8852	-2.69959	822.705	0.36731		14.71	76.0748	-3.60796	851.391	0.192
14.72	98.1735	-2.83828	822.506	0.36921		14.72	75.8298	-3.31802	851.342	0.1924
14.73	97.0172	-2.72696	822.182	0.37232		14.73	76.0768	-3.6171	851.392	0.192
14.74	96.4236	-2.77238	822.015	0.37393		14.74	75.7176	-3.67238	851.319	0.19258
14.75	95.2742	-2.82022	821.69	0.37704		14.75	77.0208	-3.52165	851.583	0.19048
14.76	94.9247	-2.70007	821.592	0.37799		14.76	77.3673	-3.72662	851.653	0.18993
14.77	94.5765	-2.87791	821.493	0.37894		14.77	77.7282	-3.59402	851.725	0.18935
14.78	94.9127	-2.98856	821.588	0.37802		14.78	77.3114	-3.6843	851.641	0.19002
14.79	95.1338	-3.14275	821.651	0.37742		14.79	76.2106	-3.81645	851.419	0.19179
14.8	94.0401	-3.06662	821.34	0.38039		14.8	75.0626	-3.90674	851.185	0.19365
14.81	93.4119	-2.98939	821.161	0.38211		14.81	74.6489	-4.44871	851.101	0.19432
14.82	93.3421	-2.95022	821.141	0.38231		14.82	74.31	-4.90496	851.031	0.19487
14.83	93.1757	-2.62196	821.094	0.38276		14.83	74.1752	-5.27533	851.004	0.19509
14.84	92.7016	-2.46977	820.958	0.38406		14.84	73.9625	-4.99106	850.96	0.19544
14.85	93.0234	-2.78687	821.05	0.38318		14.85	73.2918	-4.74084	850.822	0.19654
14.86	92.7601	-2.94235	820.975	0.3839		14.86	73.3293	-4.1288	850.83	0.19648
14.87	92.8981	-2.60008	821.015	0.38353		14.87	73.1857	-4.03404	850.8	0.19672
14.88	93.0336	-2.50567	821.053	0.38316		14.88	72.6098	-4.17966	850.681	0.19767
14.89	93.5667	-2.54837	821.206	0.38169		14.89	72.5769	-4.3123	850.674	0.19772
14.9	93.0767	-2.35129	821.066	0.38303		14.9	72.7823	-4.20688	850.717	0.19738
14.91	93.8994	-2.32786	821.3	0.38078		14.91	71.8558	-4.46384	850.525	0.19891
14.92	92.6583	-2.29053	820.946	0.38417		14.92	72.265	-4.74219	850.61	0.19823
14.93	93.2137	-1.90285	821.105	0.38265		14.93	73.2267	-4.72268	850.809	0.19665
14.94	92.2826	-1.839	820.838	0.38521		14.94	74.1269	-4.54741	850.994	0.19518
14.95	92.6704	-1.67501	820.95	0.38415		14.95	73.003	-4.38144	850.762	0.19702
14.96	93.1167	-1.53495	821.077	0.38292		14.96	72.5501	-4.16706	850.669	0.19777
14.97	92.0313	-1.40941	820.766	0.38591		14.97	73.7068	-4.03267	850.908	0.19586
14.98	91.6403	-1.52502	820.654	0.38698		14.98	72.9946	-3.82818	850.761	0.19703
14.99	91.2391	-1.4717	820.539	0.3881		14.99	73.0969	-3.90121	850.782	0.19686
15	91.2081	-1.4672	820.53	0.38819		15	73.7967	-3.87747	850.926	0.19572
15.01	91.0313	-1.48585	820.479	0.38867		15.01	72.6265	-4.02038	850.685	0.19763
15.02	91.8034	-1.21184	820.701	0.38654		15.02	71.4944	-3.99581	850.449	0.19951
15.03	91.4802	-1.49601	820.608	0.38743		15.03	70.5808	-3.63376	850.259	0.20103
15.04	91.6319	-1.9767	820.652	0.38701		15.04	70.4451	-3.19037	850.23	0.20125
15.05	92.5302	-2.19709	820.909	0.38454		15.05	70.4067	-2.94398	850.222	0.20132
15.06	93.0368	-2.166	821.054	0.38316		15.06	69.1195	-2.64523	849.951	0.20347
15.07	92.6771	-2.08892	820.951	0.38414		15.07	69.2895	-2.31026	849.987	0.20319
15.08	92.9383	-1.97861	821.026	0.38342		15.08	69.7736	-1.79947	850.089	0.20237
15.09	93.3327	-1.74639	821.139	0.38233		15.09	70.0445	-1.6145	850.146	0.20192
15.1	93.4942	-1.67803	821.185	0.38189		15.1	69.755	-1.77373	850.085	0.20241
15.11	93.4459	-1.60022	821.171	0.38203		15.11	69.606	-1.9514	850.054	0.20266
15.12	92.7658	-1.60886	820.977	0.38389		15.12	69.3106	-2.13557	849.992	0.20315
15.13	92.676	-1.62094	820.951	0.38413		15.13	68.1107	-2.15846	849.738	0.20518
15.14	93.3498	-1.33737	821.144	0.38229		15.14	68.3528	-2.09245	849.789	0.20477
15.15	93.7912	-1.43494	821.269	0.38108		15.15	69.7713	-2.37827	850.089	0.20238
15.16	93.9491	-1.52508	821.314	0.38066		15.16	70.8743	-2.57512	850.32	0.20054
15.17	92.9305	-1.36258	821.024	0.38345		15.17	70.7635	-2.59932	850.297	0.20072
15.18	92.8272	-1.43179	820.994	0.38373		15.18	70.5015	-2.52815	850.242	0.20116
15.19	93.1132	-1.31217	821.076	0.38294		15.19	70.4346	-2.73624	850.228	0.20127
15.2	92.8941	-1.3198	821.013	0.38354		15.2	69.2269	-2.75798	849.974	0.2033
15.21	93.4725	-1.37816	821.179	0.38196		15.21	68.9399	-3.2688	849.913	0.20378
15.22	93.6582	-0.84431	821.232	0.38145		15.22	69.3689	-3.4138	850.004	0.20306
15.23	93.4317	-0.69104	821.167	0.38208		15.23	70.7894	-3.30276	850.302	0.20068
15.24	94.0948	-0.67029	821.356	0.38026		15.24	69.8264	-3.28808	850.1	0.20229
15.25	93.7689	-0.70024	821.263	0.38114		15.25	70.8503	-3.31621	850.315	0.20058
15.26	94.1997	-0.75255	821.386	0.37997		15.26	71.2793	-3.47786	850.405	0.19986
15.27	94.5615	-0.69239	821.489	0.37898		15.27	72.3713	-3.79824	850.632	0.19805
15.28	94.4451	-0.71024	821.455	0.37931		15.28	72.3739	-4.10065	850.632	0.19805
15.29	94.1235	-0.77627	821.364	0.38019		15.29	73.4626	-4.07722	850.857	0.19626
15.3	94.3727	-0.80947	821.435	0.37951		15.3	73.738	-4.10022	850.914	0.19581
15.31	94.7276	-0.89075	821.536	0.37854		15.31	74.9912	-4.34436	851.171	0.19377
15.32	94.5466	-1.20871	821.484	0.37902		15.32	75.3584	-4.74404	851.246	0.19317
15.33	95.1214	-1.36716	821.647	0.37746		15.33	77.5387	-4.89274	851.687	0.18965
15.34	95.9406	-1.34504	821.879	0.37524		15.34	76.591	-5.03699	851.496	0.19117
15.35	97.1627	-1.31412	822.223	0.37194		15.35	77.6635	-5.1759	851.712	0.18945
15.36	96.9771	-0.98161	822.171	0.37244		15.36	78.5705	-5.04254	851.894	0.188
15.37	97.5491	-0.74348	822.331	0.37089		15.37	79.9846	-4.79828	852.176	0.18575
15.38	97.3493	-0.94628	822.275	0.37143		15.38	78.9668	-4.90511	851.973	0.18736
15.39	96.7765	-1.10903	822.114	0.37298		15.39	78.1334	-5.46825	851.807	0.18869
15.4	95.3263	-1.00587	821.705	0.3769		15.4	78.7416	-5.97032	851.928	0.18772
15.41	96.4782	-0.65742	822.03	0.37378		15.41	80.2095	-5.88736	852.22	0.18539
15.42	96.5206	-0.69196	822.042	0.37366		15.42	79.36	-5.67388	852.052	0.18674
15.43	96.9049	-0.72914	822.15	0.37262		15.43	79.229	-5.39013	852.026	0.18695
15.44	98.0888	-0.87438	822.482	0.36943		15.44	79.66	-5.30759	852.111	0.18627
15.45	98.1494	-0.95181	822.499	0.36928		15.45	80.2512	-5.55182	852.229	0.18533
15.46	98.3506	-1.23779	822.556	0.36874		15.46	80.6053	-5.93325	852.299	0.18477
15.47	98.2286	-1.73334	822.521	0.36907		15.47	80.3438	-6.08788	852.247	0.18518
15.48	98.5219	-2.06448	822.603	0.36828		15.48	79.749	-5.94201	852.129	0.18613
15.49	98.6406	-2.35004	822.636	0.36795		15.49	78.9882	-6.11399	851.978	0.18733
15.5	98.9456	-2.26213	822.722	0.36714		15.5	79.0262	-6.07774	851.985	0.18727
15.51	98.3194	-2.29085	822.547	0.36883		15.51	80.3572	-6.25297	852.25	0.18517
15.52	98.9731	-2.17146	822.729	0.36708		15.52	81.0393	-6.33486	852.384	0.18409
15.53	99.5241	-2.06362	822.883	0.36561		15.53	79.7447	-6.19047	852.128	0.18613
15.54	99.9118	-2.12896	822.99	0.36457		15.54	79.9475	-6.42866	852.168	0.18581
15.55	99.7335	-2.55574	822.941	0.36505		15.55	80.5512	-6.51403	852.288	0.18486
15.56	99.4558	-2.74807	822.864	0.36579		15.56	79.6258	-6.68248	852.105	0.18632
15.57	98.9328	-2.96002	822.718	0.36719		15.57	78.8063	-6.52929	851.941	0.18761
15.58	99.122	-2.95377	822.771	0.36669		15.58	77.411	-6.36765	851.662	0.18985
15.59	98.1908	-2.84915	822.511	0.36918		15.59	75.5597	-6.44219	851.287	0.19282
15.6	98.849	-2.85677	822.695	0.36742		15.6	75.6034	-6.57861	851.296	0.19275
15.61	99.8532	-2.57986	822.974	0.36474		15.61	75.9089	-6.89868	851.358	0.19226
15.62	101.065	-2.52456	823.309	0.36152		15.62	75.6787	-7.07501	851.311	0.19263
15.63	100.909	-2.8453	823.266	0.36194		15.63	73.2112	-6.93448	850.805	0.19665
15.64	101.878	-3.11009	823.533	0.35937		15.64	74.3988	-6.76049	851.05	0.19471
15.65	101.667	-3.36659	823.475	0.35992		15.65	72.2776	-6.80196	850.612	0.1982
15.66	101.883	-3.44857	823.535	0.35935		15.66	71.3526	-6.93176	850.42	0.19973
15.67	102.314	-3.54698	823.653	0.35821		15.67	71.0467	-6.96317	850.356	0.20024
15.68	101.642	-3.66195	823.468	0.35998		15.68	70.9534	-6.82934	850.337	0.20039
15.69	100.732	-3.60887	823.217	0.36241		15.69	71.4509	-7.16454	850.44	0.19957
15.7	100.72	-3.43922	823.214	0.36243		15.7	71.6642	-7.10723	850.485	0.19921
15.71	100.044	-3.3033	823.027	0.36423		15.71	72.9814	-7.08696	850.758	0.19704
15.72	100.232	-3.53747	823.079	0.36373		15.72	72.4608	-6.91145	850.65	0.1979
15.73	100.585	-3.35863	823.177	0.36279		15.73	71.5687	-6.99236	850.465	0.19938
15.74	102.246	-3.09839	823.635	0.35839		15.74	71.3895	-7.35637	850.428	0.19967
15.75	103.307	-2.83403	823.925	0.35561		15.75	70.6513	-7.33862	850.273	0.2009
15.76	103.173	-2.78728	823.889	0.35595		15.76	71.462	-7.18786	850.443	0.19956
15.77	103.235	-2.75457	823.906	0.35579		15.77	71.1505	-7.36193	850.378	0.20007
15.78	103.392	-2.75409	823.949	0.35538		15.78	70.268	-7.56668	850.193	0.20154
15.79	104.408	-2.55613	824.226	0.35271		15.79	70.7091	-7.57941	850.285	0.20081
15.8	105.069	-2.6576	824.405	0.351		15.8	70.9193	-7.51506	850.329	0.20046
15.81	104.668	-2.62001	824.296	0.35204		15.81	71.9359	-7.38048	850.541	0.19878
15.82	104.443	-2.77554	824.235	0.35263		15.82	72.091	-7.40563	850.574	0.19852
15.83	105.108	-2.82663	824.416	0.35089		15.83	71.5318	-7.24649	850.457	0.19945
15.84	105.336	-2.98787	824.478	0.3503		15.84	72.2395	-7.27694	850.604	0.19828
15.85	105.511	-3.25441	824.525	0.34985		15.85	72.7898	-7.25631	850.718	0.19737
15.86	106.311	-3.19671	824.741	0.34778		15.86	72.7848	-7.31391	850.717	0.19737
15.87	106.326	-3.23773	824.745	0.34773		15.87	73.2964	-7.32174	850.823	0.19653
15.88	105.928	-3.14098	824.638	0.34876		15.88	72.7788	-7.38009	850.716	0.19739
15.89	105.5	-2.85548	824.522	0.34988		15.89	73.1821	-7.5734	850.799	0.19672
15.9	106.053	-2.59665	824.672	0.34844		15.9	73.446	-7.73198	850.854	0.19629
15.91	105.316	-2.44938	824.472	0.35036		15.91	74.3124	-7.32215	851.032	0.19487
15.92	105.916	-2.48653	824.635	0.34881		15.92	74.4232	-7.03922	851.055	0.19469
15.93	105.283	-2.52436	824.463	0.35045		15.93	74.0343	-6.97322	850.975	0.19533
15.94	105.299	-2.49303	824.468	0.35041		15.94	73.2882	-7.17571	850.821	0.19655
15.95	105.469	-2.4337	824.514	0.34997		15.95	74.7616	-6.90718	851.124	0.19414
15.96	104.884	-2.60962	824.355	0.35149		15.96	76.0358	-6.98665	851.384	0.19207
15.97	105.012	-3.02104	824.39	0.35116		15.97	75.583	-6.9811	851.292	0.19281
15.98	105.192	-3.41947	824.439	0.35069		15.98	76.3448	-6.92513	851.446	0.19158
15.99	104.635	-3.83843	824.287	0.35215		15.99	78.2522	-6.94303	851.831	0.18852
16	104.641	-4.04007	824.289	0.35213		16	78.4751	-6.62261	851.875	0.18817
16.01	104.706	-4.04561	824.307	0.35196		16.01	78.6205	-6.48513	851.904	0.18793
16.02	104.492	-4.31685	824.249	0.35252		16.02	78.4729	-6.59726	851.875	0.18817
16.03	104.463	-4.37085	824.241	0.3526		16.03	78.662	-6.66191	851.912	0.18787
16.04	103.356	-4.49437	823.939	0.3555		16.04	78.9052	-6.65539	851.961	0.18749
16.05	102.31	-4.33927	823.652	0.35825		16.05	79.3341	-6.91633	852.047	0.18681
16.06	102.314	-4.34134	823.653	0.35824		16.06	80.7748	-6.89892	852.332	0.18453
16.07	102.611	-4.56498	823.735	0.35746		16.07	80.4752	-6.9528	852.273	0.185
16.08	103.076	-4.59459	823.862	0.35624		16.08	80.1232	-7.12083	852.203	0.18556
16.09	102.987	-4.49623	823.838	0.35648		16.09	80.1816	-7.35499	852.215	0.18547
16.1	102.82	-4.43252	823.792	0.35692		16.1	79.7717	-7.72711	852.134	0.18612
16.11	102.509	-4.63319	823.707	0.35773		16.11	79.5804	-7.87473	852.096	0.18643
16.12	102.685	-4.68334	823.755	0.35727		16.12	80.0403	-7.97785	852.187	0.1857
16.13	101.451	-4.87953	823.416	0.36053		16.13	79.7654	-8.11387	852.132	0.18613
16.14	100.847	-4.93102	823.249	0.36213		16.14	79.6102	-8.14504	852.101	0.18638
16.15	100.823	-4.95208	823.243	0.3622		16.15	77.5173	-8.15	851.683	0.18972
16.16	100.408	-5.03286	823.128	0.36329		16.16	77.6354	-8.16174	851.707	0.18953
16.17	101.099	-4.87665	823.319	0.36145		16.17	76.4497	-8.08789	851.467	0.19144
16.18	101.288	-4.72387	823.371	0.36095		16.18	76.7609	-7.86874	851.53	0.19094
16.19	102.22	-4.57486	823.628	0.35848		16.19	77.5309	-8.02563	851.686	0.18971
16.2	102.659	-5.156	823.748	0.35733		16.2	78.0398	-7.95267	851.788	0.18889
16.21	102.547	-5.37219	823.717	0.35763		16.21	78.293	-7.96175	851.839	0.18849
16.22	102.479	-5.25496	823.699	0.3578		16.22	78.221	-7.64858	851.824	0.1886
16.23	102.914	-5.0735	823.818	0.35665		16.23	76.9677	-7.07906	851.572	0.19061
16.24	102.544	-4.64041	823.716	0.35763		16.24	77.6801	-6.67555	851.716	0.18947
16.25	102.954	-4.24491	823.829	0.35655		16.25	76.5926	-6.42129	851.496	0.19122
16.26	102.984	-4.24765	823.837	0.35647		16.26	74.9905	-6.4444	851.171	0.19381
16.27	102.72	-4.34547	823.765	0.35717		16.27	74.3113	-6.03491	851.032	0.19492
16.28	102.823	-4.17875	823.793	0.3569		16.28	73.6696	-5.89365	850.9	0.19597
16.29	102.822	-4.04898	823.793	0.3569		16.29	73.3454	-5.64831	850.833	0.19651
16.3	103.352	-3.99652	823.938	0.35551		16.3	72.2725	-5.36726	850.611	0.19828
16.31	103.534	-3.94122	823.987	0.35503		16.31	71.1799	-5.35039	850.384	0.20008
16.32	104.742	-4.08366	824.316	0.35188		16.32	71.8779	-4.90899	850.529	0.19892
16.33	103.893	-4.25156	824.085	0.3541		16.33	72.1429	-4.54064	850.584	0.19848
16.34	103.403	-4.4093	823.952	0.35538		16.34	73.316	-4.54654	850.827	0.19656
16.35	103.171	-4.67285	823.888	0.35599		16.35	72.499	-4.4082	850.658	0.1979
16.36	103.029	-4.5916	823.849	0.35636		16.36	73.7015	-4.83589	850.906	0.19593
16.37	102.343	-4.21158	823.661	0.35817		16.37	73.2841	-5.15641	850.821	0.19662
16.38	102.031	-3.8149	823.575	0.359		16.38	73.967	-5.25637	850.961	0.1955
16.39	102.334	-3.58106	823.659	0.35819		16.39	73.0532	-4.5431	850.773	0.19699
16.4	102.525	-3.54184	823.711	0.35768		16.4	73.1752	-4.14939	850.798	0.19679
16.41	101.507	-3.328	823.431	0.36037		16.41	72.0613	-4.14136	850.567	0.19863
16.42	101.74	-3.55803	823.495	0.35976		16.42	72.4975	-4.03095	850.658	0.19791
16.43	102.119	-3.70614	823.6	0.35876		16.43	71.7491	-3.90073	850.503	0.19915
16.44	102.309	-3.66613	823.652	0.35826		16.44	70.2043	-3.94944	850.18	0.20171
16.45	103.422	-3.53631	823.957	0.35533		16.45	70.0401	-3.91655	850.145	0.20199
16.46	103.656	-3.46394	824.021	0.35472		16.46	69.7664	-4.0464	850.088	0.20245
16.47	104.597	-3.5102	824.277	0.35225		16.47	70.7572	-4.1296	850.296	0.20079
16.48	104.583	-3.04187	824.273	0.35229		16.48	71.7837	-4.14587	850.51	0.19908
16.49	104.345	-2.88147	824.209	0.35292		16.49	73.1663	-4.24664	850.796	0.19681
16.5	104.723	-2.85713	824.311	0.35193		16.5	74.2549	-4.2651	851.02	0.19502
16.51	105.29	-2.87476	824.465	0.35045		16.51	74.6314	-4.22154	851.097	0.19441
16.52	105.194	-3.06165	824.439	0.35069		16.52	74.7875	-4.44441	851.129	0.19415
16.53	105.034	-3.18735	824.396	0.35111		16.53	75.2154	-4.54461	851.217	0.19346
16.54	105.213	-2.90138	824.444	0.35064		16.54	74.9291	-4.20793	851.158	0.19392
16.55	104.908	-2.91778	824.362	0.35144		16.55	74.2913	-4.28208	851.028	0.19497
16.56	104.158	-2.92914	824.158	0.35339		16.56	75.4298	-4.31119	851.26	0.19311
16.57	105.639	-3.01451	824.56	0.34953		16.57	75.674	-4.13887	851.31	0.19272
16.58	106.264	-2.92949	824.729	0.3479		16.58	75.9199	-3.85912	851.36	0.19232
16.59	106.861	-2.6555	824.889	0.34636		16.59	77.1288	-3.57795	851.605	0.19038
16.6	106.435	-3.43854	824.775	0.34746		16.6	77.508	-3.63264	851.681	0.18977
16.61	105.996	-3.65714	824.656	0.3486		16.61	77.3009	-3.93554	851.639	0.1901
16.62	105.747	-3.46374	824.589	0.34925		16.62	78.0323	-4.13988	851.786	0.18893
16.63	106.492	-3.58958	824.79	0.34731		16.63	79.4477	-4.24551	852.069	0.18668
16.64	106.302	-3.83412	824.739	0.3478		16.64	79.3219	-4.19844	852.044	0.18688
16.65	106.573	-3.78918	824.812	0.3471		16.65	80.9938	-4.00544	852.375	0.18424
16.66	105.895	-3.62968	824.629	0.34886		16.66	82.6209	-4.06539	852.694	0.1817
16.67	105.799	-3.28215	824.603	0.34911		16.67	82.8694	-3.95388	852.743	0.18131
16.68	106.176	-3.13431	824.705	0.34813		16.68	83.1076	-3.39035	852.789	0.18094
16.69	106.101	-2.88247	824.685	0.34833		16.69	82.2101	-3.42075	852.614	0.18234
16.7	106.185	-2.97071	824.707	0.34811		16.7	80.9908	-3.60931	852.375	0.18425
16.71	107.378	-3.11214	825.029	0.34503		16.71	80.5371	-3.78884	852.285	0.18496
16.72	107.84	-3.08761	825.153	0.34384		16.72	80.778	-3.94327	852.333	0.18458
16.73	108.437	-3.03603	825.312	0.34231		16.73	80.8618	-3.84623	852.349	0.18445
16.74	107.655	-3.10119	825.103	0.34433		16.74	80.8351	-3.97673	852.344	0.1845
16.75	107.031	-3.23587	824.935	0.34593		16.75	81.3792	-4.01748	852.451	0.18364
16.76	107.052	-3.54083	824.941	0.34588		16.76	81.3776	-3.76157	852.451	0.18365
16.77	107.175	-3.59711	824.974	0.34556		16.77	80.4517	-3.82462	852.268	0.1851
16.78	106.981	-3.83452	824.922	0.34607		16.78	81.807	-4.05705	852.535	0.18298
16.79	106.214	-4.08084	824.715	0.34806		16.79	80.3926	-3.93316	852.257	0.18519
16.8	106.787	-3.97691	824.87	0.34658		16.8	79.7823	-3.76787	852.136	0.18616
16.81	106.975	-3.90708	824.92	0.34609		16.81	78.1208	-3.34163	851.804	0.18879
16.82	107.751	-4.07732	825.129	0.34409		16.82	77.8799	-3.10588	851.756	0.18917
16.83	107.276	-4.66677	825.001	0.34532		16.83	77.425	-3.0144	851.664	0.1899
16.84	107.337	-4.85504	825.017	0.34516		16.84	76.9439	-3.20648	851.567	0.19068
16.85	107.63	-4.83715	825.096	0.34441		16.85	76.4327	-3.54659	851.464	0.1915
16.86	108.322	-4.87571	825.281	0.34263		16.86	76.3817	-3.88317	851.454	0.19158
16.87	108.339	-4.81279	825.286	0.34259		16.87	76.5828	-3.73341	851.494	0.19126
16.88	108.768	-4.98304	825.401	0.34149		16.88	76.1822	-3.65975	851.413	0.1919
16.89	109.316	-4.77524	825.547	0.34008		16.89	75.3342	-3.82113	851.241	0.19327
16.9	109.497	-4.64218	825.595	0.33963		16.9	75.3103	-3.92391	851.236	0.19331
16.91	109.978	-4.80196	825.723	0.3384		16.91	74.621	-3.67512	851.095	0.19443
16.92	110.014	-4.93549	825.732	0.3383		16.92	75.042	-3.54988	851.181	0.19375
16.93	110.033	-5.11818	825.737	0.33826		16.93	75.1139	-3.43239	851.196	0.19363
16.94	110.018	-5.34457	825.733	0.33829		16.94	74.8264	-3.38066	851.137	0.1941
16.95	110.252	-5.51903	825.795	0.3377		16.95	74.3177	-3.50308	851.033	0.19493
16.96	111.028	-5.68437	826.001	0.33574		16.96	74.2283	-3.83042	851.015	0.19507
16.97	111.313	-5.59993	826.076	0.33501		16.97	73.7657	-4.2033	850.92	0.19583
16.98	111.37	-5.25443	826.091	0.33486		16.98	73.2728	-4.49015	850.818	0.19664
16.99	111.983	-5.08521	826.252	0.33331		16.99	72.6208	-4.42418	850.683	0.19771
17	112.672	-5.09535	826.433	0.33158		17	72.2887	-4.37694	850.615	0.19826
17.01	113.191	-5.34673	826.569	0.33027		17.01	72.9302	-4.14798	850.747	0.19721
17.02	112.63	-5.48289	826.422	0.33169		17.02	74.0199	-4.05394	850.972	0.19541
17.03	113.351	-5.181	826.611	0.32987		17.03	74.895	-4.24123	851.151	0.19399
17.04	114.763	-4.72469	826.979	0.32633		17.04	75.0832	-4.33295	851.19	0.19368
17.05	115.408	-4.76451	827.146	0.32473		17.05	75.0537	-4.24673	851.184	0.19373
17.06	115.544	-5.06549	827.181	0.32439		17.06	73.7045	-4.0918	850.907	0.19593
17.07	115.271	-5.1752	827.111	0.32508		17.07	72.893	-4.14979	850.74	0.19726
17.08	114.548	-5.19678	826.923	0.32688		17.08	73.7656	-4.04005	850.92	0.19583
17.09	113.802	-5.25978	826.729	0.32875		17.09	73.6762	-3.97379	850.901	0.19597
17.1	114.589	-5.16361	826.934	0.32678		17.1	73.5902	-3.54754	850.884	0.19612
17.11	114.684	-5.05972	826.958	0.32655		17.11	74.7026	-3.34718	851.112	0.1943
17.12	115.921	-4.90188	827.279	0.32347		17.12	75.3876	-3.04401	851.252	0.19318
17.13	116.723	-4.76938	827.486	0.3215		17.13	76.4117	-3.25401	851.46	0.19153
17.14	116.765	-5.01345	827.497	0.32139		17.14	76.2813	-3.1611	851.433	0.19173
17.15	117.104	-4.90256	827.584	0.32056		17.15	77.5441	-2.87238	851.688	0.1897
17.16	118.233	-4.86481	827.873	0.31778		17.16	77.6824	-2.61795	851.716	0.18948
17.17	118.438	-4.84539	827.925	0.31728		17.17	79.694	-2.71228	852.118	0.18627
17.18	118.899	-4.47505	828.043	0.31616		17.18	81.032	-2.86816	852.383	0.18416
17.19	117.78	-4.53408	827.757	0.31892		17.19	80.5843	-3.21149	852.294	0.18486
17.2	116.389	-4.33169	827.4	0.32234		17.2	79.674	-3.43399	852.114	0.1863
17.21	116.014	-3.91585	827.303	0.32327		17.21	79.1385	-3.02847	852.008	0.18715
17.22	115.494	-4.40088	827.169	0.32456		17.22	78.7121	-2.88864	851.923	0.18783
17.23	115.186	-4.6252	827.089	0.32533		17.23	78.9313	-3.16669	851.966	0.18748
17.24	115.267	-4.3361	827.11	0.32513		17.24	78.7099	-3.18396	851.922	0.18783
17.25	115.618	-4.51439	827.201	0.32426		17.25	78.2456	-3.16495	851.829	0.18857
17.26	114.86	-4.67496	827.004	0.32615		17.26	78.9206	-3.2697	851.964	0.1875
17.27	114.79	-4.55966	826.986	0.32632		17.27	77.8654	-3.21002	851.753	0.18918
17.28	114.508	-4.8408	826.913	0.32702		17.28	77.7073	-3.02676	851.721	0.18943
17.29	114.833	-5.09804	826.997	0.32621		17.29	78.0244	-3.12395	851.785	0.18892
17.3	115.5	-5.12784	827.17	0.32456		17.3	78.7686	-3.27482	851.934	0.18774
17.31	116.144	-4.95696	827.337	0.32296		17.31	78.7995	-3.39814	851.94	0.18769
17.32	115.532	-4.75292	827.178	0.32447		17.32	76.8485	-3.663	851.548	0.19081
17.33	116.916	-4.7297	827.535	0.32104		17.33	75.8599	-3.88854	851.348	0.19241
17.34	117.819	-4.92318	827.767	0.31882		17.34	75.3456	-4.11459	851.243	0.19324
17.35	117.426	-4.95932	827.666	0.31979		17.35	75.4309	-4.28215	851.261	0.1931
17.36	117.013	-4.90224	827.56	0.32081		17.36	75.4811	-4.52552	851.271	0.19302
17.37	117.388	-4.89299	827.657	0.31989		17.37	74.3938	-4.66946	851.049	0.19479
17.38	117.437	-4.65341	827.669	0.31976		17.38	75.0031	-4.5024	851.173	0.19379
17.39	116.94	-4.56936	827.542	0.32099		17.39	76.4467	-4.00048	851.467	0.19146
17.4	117.424	-4.51333	827.666	0.3198		17.4	76.2165	-3.77273	851.42	0.19183
17.41	117.688	-4.71291	827.733	0.31916		17.41	76.0303	-3.69647	851.382	0.19213
17.42	117.211	-4.91432	827.611	0.32033		17.42	76.0635	-3.73057	851.389	0.19207
17.43	115.45	-5.13008	827.157	0.32469		17.43	78.2649	-3.63047	851.833	0.18854
17.44	115.41	-5.02326	827.147	0.32479		17.44	79.6201	-3.72055	852.103	0.18639
17.45	114.264	-4.90718	826.849	0.32765		17.45	80.0589	-3.54829	852.191	0.18569
17.46	113.988	-5.0922	826.777	0.32834		17.46	81.1865	-3.35434	852.413	0.18392
17.47	113.838	-4.56247	826.738	0.32872		17.47	80.646	-3.35343	852.307	0.18477
17.48	114.575	-4.22277	826.93	0.32688		17.48	79.8584	-3.65176	852.151	0.18601
17.49	115.38	-4.25397	827.139	0.32487		17.49	79.15	-3.23105	852.01	0.18713
17.5	114.67	-4.39597	826.955	0.32663		17.5	78.4559	-3.14053	851.871	0.18823
17.51	115.06	-4.11232	827.056	0.32566		17.51	78.0533	-2.99852	851.791	0.18888
17.52	115.003	-4.02628	827.041	0.3258		17.52	77.824	-2.93482	851.745	0.18924
17.53	116.181	-3.89597	827.346	0.32288		17.53	77.851	-3.03248	851.75	0.18919
17.54	116.083	-3.6153	827.321	0.32313		17.54	78.1254	-3.00621	851.805	0.18876
17.55	115.901	-3.29402	827.274	0.32357		17.55	78.4768	-2.89006	851.875	0.1882
17.56	116.558	-3.07615	827.443	0.32194		17.56	79.1682	-2.83115	852.014	0.1871
17.57	116.07	-3.23909	827.317	0.32314		17.57	79.9851	-2.97326	852.176	0.1858
17.58	115.382	-3.16359	827.139	0.32484		17.58	80.8177	-3.0697	852.341	0.18449
17.59	114.979	-3.16893	827.035	0.32586		17.59	81.8243	-2.83329	852.539	0.18292
17.6	114.516	-2.81133	826.915	0.327		17.6	82.3462	-2.72364	852.641	0.1821
17.61	113.938	-2.92977	826.764	0.32844		17.61	81.6039	-2.50838	852.495	0.18326
17.62	113.893	-2.91775	826.753	0.32855		17.62	80.1317	-2.61453	852.205	0.18557
17.63	113.737	-2.7127	826.712	0.32894		17.63	80.3687	-2.56762	852.252	0.1852
17.64	112.903	-2.51253	826.494	0.33103		17.64	80.092	-2.83264	852.197	0.18563
17.65	113.557	-2.35471	826.665	0.32939		17.65	79.5395	-3.04479	852.087	0.1865
17.66	113.989	-2.1803	826.778	0.32831		17.66	77.8098	-2.79714	851.742	0.18925
17.67	114.333	-2.27037	826.867	0.32744		17.67	78.0805	-2.62247	851.796	0.18882
17.68	114.145	-2.20544	826.818	0.32791		17.68	77.784	-2.88142	851.737	0.18929
17.69	114.857	-2.32055	827.004	0.32612		17.69	78.462	-2.88134	851.872	0.18821
17.7	114.421	-2.42732	826.89	0.32721		17.7	79.1202	-3.00021	852.004	0.18716
17.71	114.643	-2.52655	826.948	0.32666		17.71	78.0187	-2.97338	851.784	0.18891
17.72	114.744	-2.49786	826.974	0.3264		17.72	77.9984	-3.0859	851.78	0.18894
17.73	114.113	-2.88801	826.81	0.32797		17.73	78.0063	-3.02874	851.781	0.18893
17.74	114.322	-3.16058	826.864	0.32745		17.74	78.0324	-2.819	851.786	0.18889
17.75	115.326	-3.15388	827.125	0.32495		17.75	77.6818	-2.60999	851.716	0.18945
17.76	115.524	-3.1327	827.176	0.32446		17.76	77.6658	-2.4735	851.713	0.18947
17.77	115.522	-3.06658	827.176	0.32446		17.77	78.5991	-2.2329	851.9	0.18798
17.78	116.211	-2.95213	827.354	0.32275		17.78	78.7151	-1.93234	851.923	0.18779
17.79	116.308	-3.29071	827.379	0.32251		17.79	80.3259	-1.92532	852.243	0.18524
17.8	115.699	-3.52975	827.222	0.32401		17.8	81.4172	-1.77625	852.459	0.18353
17.81	115.489	-3.48236	827.167	0.32453		17.81	82.4046	-1.74221	852.652	0.18199
17.82	115.091	-3.6126	827.064	0.32552		17.82	82.8768	-1.50035	852.744	0.18125
17.83	115.313	-3.84621	827.122	0.32497		17.83	83.9024	-1.3304	852.943	0.17966
17.84	115.802	-3.79031	827.248	0.32375		17.84	83.8921	-1.22151	852.941	0.17968
17.85	115.276	-3.9509	827.112	0.32505		17.85	83.0502	-1.20087	852.778	0.18098
17.86	113.072	-3.99655	826.538	0.33054		17.86	83.1555	-1.20952	852.799	0.18082
17.87	113.017	-3.73405	826.524	0.33068		17.87	82.1835	-1.32129	852.609	0.18232
17.88	111.909	-3.8353	826.233	0.33347		17.88	82.2663	-1.46056	852.625	0.18219
17.89	111.633	-4.12072	826.16	0.33417		17.89	83.3935	-1.65338	852.845	0.18045
17.9	112.355	-4.30175	826.35	0.33235		17.9	83.1205	-1.58589	852.792	0.18087
17.91	111.962	-4.68887	826.247	0.33334		17.91	84.1031	-1.72821	852.982	0.17935
17.92	111.753	-4.80914	826.192	0.33386		17.92	83.1906	-1.80155	852.805	0.18077
17.93	111.648	-5.12462	826.164	0.33413		17.93	82.7836	-1.77203	852.726	0.18139
17.94	111.489	-5.48626	826.122	0.33453		17.94	83.9907	-1.56807	852.961	0.17953
17.95	111.143	-5.66184	826.031	0.3354		17.95	84.3324	-1.79081	853.027	0.179
17.96	110.277	-5.60245	825.802	0.33759		17.96	84.6222	-1.97554	853.083	0.17856
17.97	109.96	-5.33151	825.718	0.3384		17.97	84.3664	-2.07834	853.033	0.17895
17.98	110.062	-5.09092	825.745	0.33814		17.98	85.2255	-2.18294	853.199	0.17763
17.99	110.851	-4.78878	825.954	0.33612		17.99	85.242	-2.22023	853.202	0.1776
18	111.018	-4.48694	825.998	0.3357		18	84.8235	-2.24856	853.121	0.17824
18.01	111.009	-4.6366	825.996	0.33572		18.01	84.4924	-2.21633	853.058	0.17875
18.02	111.327	-4.56985	826.08	0.33491		18.02	83.8778	-2.20246	852.939	0.1797
18.03	110.912	-4.60227	825.97	0.33596		18.03	83.273	-1.87788	852.821	0.18063
18.04	109.887	-4.80308	825.698	0.33857		18.04	82.767	-2.01394	852.723	0.18141
18.05	109.104	-4.91386	825.49	0.34057		18.05	82.2126	-1.94827	852.615	0.18227
18.06	108.811	-4.93394	825.412	0.34132		18.06	82.3019	-2.07647	852.632	0.18213
18.07	108.892	-4.90718	825.434	0.34111		18.07	82.6976	-2.49412	852.709	0.18151
18.08	109.358	-4.69035	825.558	0.33991		18.08	81.8856	-2.72636	852.551	0.18277
18.09	109.79	-4.40467	825.673	0.3388		18.09	82.3646	-2.54605	852.644	0.18203
18.1	110.143	-4.51137	825.766	0.3379		18.1	82.0201	-2.41747	852.577	0.18256
18.11	110.205	-4.74479	825.783	0.33775		18.11	80.87	-2.191	852.351	0.18436
18.12	109.605	-4.78148	825.623	0.33927		18.12	80.3135	-1.84809	852.241	0.18523
18.13	109.617	-4.62654	825.627	0.33923		18.13	78.4886	-1.75844	851.878	0.18812
18.14	109.962	-4.40522	825.718	0.33835		18.14	78.165	-1.87919	851.813	0.18864
18.15	109.454	-4.07874	825.583	0.33964		18.15	79.0575	-1.79014	851.991	0.18721
18.16	108.628	-3.98366	825.363	0.34175		18.16	79.0001	-1.6994	851.98	0.1873
18.17	108.434	-3.99145	825.312	0.34225		18.17	78.8894	-1.7	851.958	0.18748
18.18	107.478	-4.05053	825.055	0.3447		18.18	77.9201	-1.74849	851.764	0.18902
18.19	107.787	-4.34745	825.138	0.34389		18.19	76.9918	-1.50315	851.577	0.19051
18.2	108.602	-4.21319	825.356	0.3418		18.2	78.0538	-1.23256	851.791	0.1888
18.21	108.556	-3.99804	825.344	0.34191		18.21	78.3285	-1.01402	851.846	0.18836
18.22	108.104	-4.02379	825.223	0.34307		18.22	79.6866	-1.03875	852.117	0.1862
18.23	107.735	-4.01117	825.124	0.34402		18.23	79.9617	-1.40913	852.171	0.18577
18.24	107.666	-4.10477	825.106	0.3442		18.24	79.1774	-1.53458	852.015	0.187
18.25	106.803	-4.02636	824.874	0.34642		18.25	79.9874	-1.38246	852.176	0.18572
18.26	107.21	-3.91033	824.983	0.34537		18.26	79.3833	-1.06029	852.056	0.18667
18.27	107.438	-3.81415	825.045	0.34478		18.27	80.5565	-1.36421	852.289	0.18481
18.28	107.878	-3.9434	825.163	0.34365		18.28	80.1509	-1.73726	852.209	0.18545
18.29	108.116	-4.0909	825.226	0.34304		18.29	80.0417	-1.98723	852.187	0.18562
18.3	107.939	-4.33473	825.179	0.34349		18.3	81.3875	-2.19753	852.453	0.1835
18.31	107.571	-4.39787	825.08	0.34443		18.31	81.8453	-2.13581	852.543	0.18278
18.32	107.622	-4.57649	825.094	0.3443		18.32	82.129	-2.32036	852.598	0.18234
18.33	107.424	-4.58778	825.041	0.34481		18.33	81.1066	-2.64414	852.397	0.18393
18.34	107.518	-4.81725	825.066	0.34457		18.34	80.8414	-2.66116	852.345	0.18435
18.35	107.964	-4.91988	825.186	0.34342		18.35	80.2344	-2.72393	852.225	0.1853
18.36	108.523	-4.7776	825.335	0.34198		18.36	79.516	-2.65222	852.083	0.18644
18.37	108.795	-4.80103	825.408	0.34128		18.37	82.0978	-2.67382	852.592	0.18238
18.38	108.753	-4.84999	825.397	0.34138		18.38	81.4647	-2.34131	852.468	0.18336
18.39	109.877	-4.97916	825.696	0.3385		18.39	80.5595	-2.47598	852.29	0.18478
18.4	109.933	-5.00381	825.711	0.33837		18.4	79.4666	-2.05098	852.073	0.18651
18.41	109.859	-5.06965	825.691	0.33855		18.41	79.7336	-1.69796	852.126	0.18609
18.42	110.561	-4.66186	825.877	0.33676		18.42	79.8615	-1.73589	852.151	0.18588
18.43	111.16	-4.4959	826.036	0.33523		18.43	78.8395	-1.93517	851.948	0.1875
18.44	110.559	-4.63814	825.877	0.33676		18.44	78.8687	-1.98412	851.954	0.18745
18.45	111.146	-4.71428	826.032	0.33527		18.45	78.838	-2.11336	851.948	0.1875
18.46	111.359	-4.91326	826.088	0.33473		18.46	77.0913	-1.92588	851.597	0.19029
18.47	110.711	-5.18898	825.917	0.33638		18.47	78.1916	-2.00614	851.818	0.18852
18.48	110.503	-5.60802	825.862	0.3369		18.48	77.9805	-2.00004	851.776	0.18886
18.49	110.243	-5.52289	825.793	0.33756		18.49	77.5584	-2.0321	851.691	0.18953
18.5	111.135	-5.53236	826.029	0.3353		18.5	78.9402	-2.22345	851.968	0.18732
18.51	110.794	-5.39217	825.939	0.33616		18.51	79.2247	-2.57554	852.025	0.18687
18.52	111.273	-5.30031	826.065	0.33495		18.52	79.0738	-2.96261	851.995	0.1871
18.53	110.465	-5.15892	825.852	0.337		18.53	78.5011	-3.09122	851.88	0.18801
18.54	109.925	-5.1882	825.709	0.33838		18.54	78.7869	-3.23256	851.937	0.18755
18.55	111.154	-4.80113	826.034	0.33526		18.55	79.9665	-3.09852	852.172	0.18568
18.56	110.871	-4.61522	825.959	0.33598		18.56	78.8568	-3.05752	851.951	0.18743
18.57	110.016	-4.48421	825.733	0.33816		18.57	79.3272	-2.94433	852.045	0.18669
18.58	110.055	-4.4987	825.743	0.33807		18.58	79.1247	-3.24083	852.005	0.187
18.59	109.85	-4.71495	825.689	0.33859		18.59	78.8386	-3.58344	851.948	0.18746
18.6	110.908	-4.38223	825.969	0.3359		18.6	77.5505	-3.53066	851.69	0.18951
18.61	111.801	-4.27173	826.205	0.33364		18.61	76.6986	-3.34992	851.518	0.19088
18.62	112.061	-4.47307	826.273	0.33298		18.62	77.759	-3.06482	851.732	0.18917
18.63	111.929	-4.74862	826.238	0.33332		18.63	76.7296	-2.81686	851.524	0.19082
18.64	112.58	-4.71985	826.409	0.33168		18.64	75.9315	-2.70118	851.362	0.19211
18.65	111.788	-4.89025	826.201	0.33368		18.65	75.7604	-2.71589	851.328	0.19238
18.66	111.375	-5.19467	826.092	0.33471		18.66	76.7068	-2.90245	851.519	0.19085
18.67	111.083	-5.24733	826.015	0.33546		18.67	75.8252	-3.16157	851.341	0.19227
18.68	111.296	-5.09571	826.072	0.33492		18.68	76.7176	-3.44428	851.522	0.19083
18.69	111.477	-5.1827	826.119	0.33446		18.69	76.0851	-3.32719	851.394	0.19184
18.7	112.025	-5.04132	826.263	0.33308		18.7	76.012	-3.01448	851.379	0.19196
18.71	111.162	-4.98936	826.036	0.33526		18.71	77.6046	-2.93033	851.701	0.1894
18.72	111.015	-4.60137	825.997	0.33563		18.72	77.3983	-2.87132	851.659	0.18973
18.73	111.062	-4.94669	826.01	0.33551		18.73	77.3769	-2.67351	851.655	0.18976
18.74	110.087	-5.11849	825.752	0.338		18.74	78.3376	-2.71763	851.848	0.18822
18.75	109.267	-5.00913	825.534	0.34009		18.75	77.7906	-2.73699	851.738	0.1891
18.76	108.795	-4.6976	825.408	0.3413		18.76	76.7143	-2.83698	851.521	0.19082
18.77	109.515	-4.53465	825.6	0.33945		18.77	76.0682	-3.05333	851.39	0.19186
18.78	109.639	-4.36631	825.633	0.33914		18.78	75.9709	-3.03688	851.37	0.19201
18.79	109.564	-4.45599	825.613	0.33933		18.79	76.0399	-3.22189	851.384	0.1919
18.8	109.447	-4.58719	825.582	0.33964		18.8	75.2859	-3.19444	851.231	0.19312
18.81	109.808	-4.53644	825.677	0.33872		18.81	74.7262	-3.44195	851.117	0.19403
18.82	110.003	-4.52536	825.729	0.33822		18.82	74.5902	-3.49947	851.089	0.19425
18.83	109.662	-4.23515	825.639	0.33908		18.83	74.4969	-3.5434	851.07	0.1944
18.84	110.033	-3.88853	825.737	0.33814		18.84	75.3618	-3.41505	851.246	0.19299
18.85	110.45	-3.81393	825.848	0.33708		18.85	76.1124	-3.28034	851.399	0.19177
18.86	111.143	-3.75294	826.031	0.33533		18.86	76.553	-3.21045	851.488	0.19106
18.87	111.26	-4.05496	826.062	0.33503		18.87	76.6704	-3.14786	851.512	0.19087
18.88	112.138	-4.21835	826.293	0.33281		18.88	76.7826	-3.12017	851.535	0.19069
18.89	111.528	-4.52276	826.133	0.33435		18.89	76.5472	-3.16553	851.487	0.19107
18.9	109.766	-4.63852	825.666	0.33882		18.9	76.9063	-3.18422	851.56	0.19049
18.91	110.02	-4.32818	825.734	0.33817		18.91	76.3196	-2.92458	851.441	0.19143
18.92	110.278	-4.36298	825.802	0.33752		18.92	75.7329	-2.73057	851.322	0.19237
18.93	110.361	-4.39593	825.824	0.33731		18.93	76.1207	-2.54026	851.401	0.19175
18.94	110.905	-4.33662	825.968	0.33592		18.94	75.6098	-2.47853	851.297	0.19257
18.95	111.108	-4.24515	826.022	0.33541		18.95	75.5627	-2.5195	851.287	0.19265
18.96	111.259	-4.40938	826.062	0.33502		18.96	74.959	-2.24992	851.164	0.19362
18.97	111.718	-4.35865	826.183	0.33386		18.97	75.6575	-1.861	851.307	0.19249
18.98	111.711	-4.43486	826.181	0.33389		18.98	74.7653	-1.62805	851.125	0.19394
18.99	111.531	-4.79103	826.133	0.33434		18.99	73.6761	-1.66683	850.901	0.19571
19	111.052	-4.85653	826.007	0.33555		19	72.7295	-1.54998	850.706	0.19727
19.01	110.686	-4.66848	825.91	0.33648		19.01	72.1352	-1.60059	850.583	0.19824
19.02	110.686	-4.67644	825.91	0.33648		19.02	72.5983	-1.78043	850.679	0.19748
19.03	111.034	-4.905	826.002	0.3356		19.03	73.025	-1.88462	850.767	0.19677
19.04	111.029	-5.10136	826.001	0.33562		19.04	73.3507	-2.23458	850.834	0.19624
19.05	111.542	-5.20833	826.136	0.33432		19.05	73.159	-2.56988	850.795	0.19656
19.06	111.113	-5.14143	826.023	0.3354		19.06	74.2423	-2.94072	851.018	0.19479
19.07	111.958	-5.30758	826.246	0.33326		19.07	74.9301	-3.06449	851.158	0.19366
19.08	111.653	-5.61582	826.166	0.33404		19.08	75.2092	-3.50573	851.215	0.19321
19.09	111.348	-5.7815	826.085	0.33482		19.09	74.0893	-3.63056	850.986	0.19503
19.1	110.444	-5.79359	825.846	0.33711		19.1	74.8907	-3.84531	851.15	0.19372
19.11	110.441	-6.02448	825.845	0.33711		19.11	75.136	-4.19206	851.2	0.19333
19.12	110.397	-6.32807	825.834	0.33722		19.12	74.5908	-4.20582	851.089	0.19421
19.13	110.189	-6.42245	825.779	0.33775		19.13	75.9038	-4.10896	851.357	0.19208
19.14	110.871	-6.70806	825.959	0.33602		19.14	76.0794	-4.44239	851.392	0.1918
19.15	110.827	-6.54875	825.948	0.33614		19.15	76.006	-4.81212	851.377	0.19192
19.16	110.968	-6.36434	825.985	0.33578		19.16	75.5419	-5.29619	851.283	0.19267
19.17	111.559	-6.26004	826.141	0.33428		19.17	75.4771	-5.18842	851.27	0.19277
19.18	111.175	-6.51194	826.039	0.33525		19.18	75.7795	-5.20384	851.331	0.19228
19.19	110.77	-6.39139	825.932	0.33628		19.19	76.4982	-4.86697	851.477	0.19112
19.2	110.702	-6.46973	825.914	0.33645		19.2	77.3239	-4.7534	851.644	0.18979
19.21	110.936	-6.35368	825.976	0.33586		19.21	77.6556	-5.03976	851.711	0.18926
19.22	110.99	-6.21102	825.991	0.33572		19.22	76.8298	-5.42946	851.544	0.19058
19.23	112.469	-5.97341	826.38	0.33198		19.23	77.749	-5.36479	851.73	0.18911
19.24	112.886	-5.99677	826.489	0.33093		19.24	78.718	-5.4577	851.924	0.18757
19.25	113.601	-5.98123	826.677	0.32914		19.25	79.1412	-5.66427	852.008	0.18689
19.26	114.839	-5.89322	826.999	0.32605		19.26	80.1986	-5.73667	852.218	0.18523
19.27	114.42	-5.94504	826.89	0.3271		19.27	79.2818	-5.79601	852.036	0.18668
19.28	114.53	-5.73343	826.918	0.32682		19.28	79.1029	-5.86686	852	0.18696
19.29	114.333	-5.36037	826.867	0.32731		19.29	79.0586	-5.70781	851.992	0.18703
19.3	114.114	-5.46908	826.81	0.32786		19.3	78.0504	-5.51094	851.79	0.18864
19.31	113.107	-5.52926	826.547	0.33039		19.31	77.6667	-5.24254	851.713	0.18925
19.32	113.521	-5.25065	826.656	0.32935		19.32	78.297	-4.71131	851.839	0.18824
19.33	113.338	-5.23565	826.608	0.32981		19.33	78.6026	-4.23704	851.901	0.18776
19.34	112.76	-5.26366	826.457	0.33126		19.34	79.7545	-3.92013	852.13	0.18594
19.35	113.001	-5.43943	826.52	0.33066		19.35	81.0939	-3.83244	852.395	0.18383
19.36	113.401	-5.44944	826.624	0.32966		19.36	81.3039	-3.82378	852.436	0.1835
19.37	113.124	-5.39855	826.552	0.33035		19.37	80.3613	-3.89522	852.25	0.18498
19.38	113.304	-5.29215	826.599	0.32991		19.38	80.4249	-3.90476	852.263	0.18488
19.39	112.894	-5.20196	826.492	0.33094		19.39	81.6139	-4.10593	852.497	0.18302
19.4	112.111	-5.32147	826.286	0.3329		19.4	83.2696	-3.98266	852.821	0.18044
19.41	112.022	-5.34098	826.263	0.33313		19.41	84.1174	-4.23445	852.985	0.17913
19.42	111.324	-4.94158	826.079	0.33489		19.42	83.9051	-4.07226	852.944	0.17946
19.43	111.669	-4.47873	826.17	0.33402		19.43	83.3904	-3.9473	852.844	0.18025
19.44	111.972	-4.43099	826.249	0.33326		19.44	83.1963	-3.85589	852.806	0.18055
19.45	111.879	-4.75636	826.225	0.33349		19.45	83.5056	-3.86793	852.867	0.18007
19.46	111.992	-4.44746	826.255	0.3332		19.46	83.2694	-3.75857	852.821	0.18044
19.47	111.815	-4.74362	826.208	0.33365		19.47	81.9416	-3.63188	852.562	0.1825
19.48	111.585	-4.82555	826.148	0.33422		19.48	81.0544	-3.35563	852.387	0.18389
19.49	111.484	-4.7731	826.121	0.33449		19.49	81.2478	-3.7083	852.425	0.18359
19.5	110.757	-4.83533	825.929	0.33633		19.5	80.0842	-3.81069	852.196	0.18543
19.51	110.733	-4.82041	825.923	0.33639		19.51	78.4086	-4.09054	851.862	0.18808
19.52	110.571	-4.35224	825.88	0.33679		19.52	78.2817	-4.5744	851.836	0.18828
19.53	110.656	-4.44275	825.902	0.33658		19.53	78.2168	-4.49897	851.823	0.18838
19.54	111.542	-4.5768	826.136	0.33433		19.54	77.7253	-4.45681	851.725	0.18917
19.55	110.771	-4.56502	825.933	0.33629		19.55	76.7917	-4.58006	851.537	0.19067
19.56	111.012	-4.74541	825.996	0.33568		19.56	77.2255	-4.49193	851.624	0.18998
19.57	111.462	-4.40592	826.115	0.33453		19.57	77.3719	-4.46361	851.654	0.18974
19.58	112.059	-4.37273	826.273	0.33302		19.58	76.9848	-4.34335	851.576	0.19037
19.59	112.221	-4.60692	826.315	0.33261		19.59	76.4635	-4.29727	851.47	0.1912
19.6	112.859	-4.76421	826.482	0.33101		19.6	77.1109	-4.3165	851.601	0.19016
19.61	112.724	-4.82201	826.447	0.33136		19.61	77.4057	-4.35846	851.66	0.18969
19.62	112.764	-4.95484	826.457	0.33126		19.62	76.3682	-4.26596	851.451	0.19136
19.63	113.161	-4.96058	826.561	0.33026		19.63	76.4896	-4.18448	851.476	0.19116
19.64	113.266	-4.91822	826.589	0.32999		19.64	76.8021	-4.06773	851.539	0.19066
19.65	113.497	-5.12557	826.649	0.32941		19.65	78.2657	-3.94628	851.833	0.18832
19.66	113.458	-5.05144	826.639	0.32951		19.66	78.4023	-4.0627	851.861	0.1881
19.67	113.086	-4.85184	826.542	0.33045		19.67	78.1543	-4.22145	851.811	0.1885
19.68	112.936	-4.90758	826.503	0.33083		19.68	77.9364	-4.16298	851.767	0.18885
19.69	112.418	-5.19696	826.367	0.33213		19.69	77.2755	-4.04608	851.634	0.1899
19.7	111.681	-5.22744	826.173	0.33399		19.7	78.1941	-3.84641	851.819	0.18843
19.71	111.684	-5.12731	826.174	0.33398		19.71	76.1004	-3.70588	851.397	0.19178
19.72	111.404	-5.24141	826.1	0.33469		19.72	76.1109	-3.56549	851.399	0.19177
19.73	111.265	-5.23418	826.063	0.33504		19.73	75.9478	-3.45123	851.366	0.19204
19.74	111.618	-4.95569	826.156	0.33415		19.74	75.1528	-3.46686	851.204	0.19332
19.75	112.531	-4.89703	826.396	0.33184		19.75	75.6446	-3.67481	851.304	0.19253
19.76	113.479	-4.78013	826.644	0.32946		19.76	76.6849	-3.84169	851.515	0.19085
19.77	112.237	-4.72856	826.319	0.33259		19.77	76.9942	-3.98048	851.578	0.19035
19.78	111.395	-4.3652	826.098	0.33471		19.78	76.1776	-4.2899	851.412	0.19167
19.79	111.183	-4.02663	826.042	0.33525		19.79	75.825	-4.32255	851.341	0.19224
19.8	111.696	-3.49697	826.177	0.33396		19.8	76.0475	-4.43012	851.386	0.19188
19.81	111.833	-3.75571	826.213	0.33361		19.81	75.8752	-4.32908	851.351	0.19216
19.82	111.699	-3.46771	826.178	0.33395		19.82	76.5841	-4.31433	851.495	0.19101
19.83	112.759	-3.47168	826.456	0.33128		19.83	76.1898	-4.52615	851.415	0.19165
19.84	112.307	-3.71878	826.338	0.33242		19.84	75.3197	-4.68141	851.238	0.19306
19.85	111.858	-3.3599	826.22	0.33355		19.85	74.6834	-4.57097	851.108	0.1941
19.86	112.121	-3.04884	826.289	0.33289		19.86	74.2198	-4.59601	851.013	0.19485
19.87	112.257	-3.03555	826.324	0.33254		19.87	73.7441	-4.53193	850.915	0.19563
19.88	112.584	-2.88996	826.41	0.33172		19.88	74.2036	-4.35671	851.01	0.19488
19.89	113.531	-2.9216	826.658	0.32933		19.89	73.8743	-4.05229	850.942	0.19542
19.9	115.13	-3.06494	827.074	0.32535		19.9	74.5081	-4.08934	851.072	0.19438
19.91	115.504	-2.70939	827.171	0.32442		19.91	74.1189	-4.258	850.992	0.19501
19.92	115.483	-2.45295	827.166	0.32446		19.92	73.3325	-4.43759	850.831	0.1963
19.93	116.267	-2.30837	827.368	0.32252		19.93	72.762	-4.6041	850.713	0.19724
19.94	116.504	-2.06211	827.429	0.32193		19.94	72.0767	-4.83962	850.571	0.19837
19.95	116.528	-1.89218	827.436	0.32187		19.95	72.9801	-4.91697	850.758	0.19688
19.96	117.383	-1.63211	827.655	0.31977		19.96	73.5648	-4.70628	850.878	0.19592
19.97	117.288	-1.52363	827.631	0.32		19.97	73.2577	-4.49701	850.815	0.19642
[truncated: 24,916 more rows]

## Sheet: Figure 3
Figure 3a (upper)								Figure 3a (bottom)
	WT DNAP + WT helicase		WT DNAP + ΔCt helicase		Exo- DNAP + ΔCt helicase				WT DNAP + WT helicase		WT DNAP + ΔCt helicase		Exo- DNAP + ΔCt helicase
Time (s)	Fork position from start of regression, mean (bp)	Error bar (bp)	Fork position from start of regression, mean (bp)	Error bar (bp)	Fork position from start of regression, mean (bp)	Error bar (bp)		Time (s)	Torque (pN·nm)	Error bar (pN·nm)	Torque (pN·nm)	Error bar (pN·nm)	Torque (pN·nm)	Error bar (pN·nm)
0.00437	-0.06392	0.0146	-0.05872	0.01614	-0.10946	0.03954		0.00437	22.1841	0.38694	19.0435	0.76803	19.6203	0.98662
0.01437	-0.18926	0.0227	-0.25876	0.0408	-0.22026	0.05017		0.01437	22.1854	0.38733	19.0418	0.76791	19.6245	0.98713
0.02437	-0.33054	0.02772	-0.44238	0.06366	-0.33872	0.08043		0.02437	22.1841	0.38733	19.0376	0.76833	19.6243	0.98662
0.03437	-0.44401	0.04254	-0.55033	0.07333	-0.4289	0.09246		0.03437	22.1833	0.38695	19.0278	0.76869	19.626	0.98743
0.04437	-0.57402	0.05102	-0.6672	0.08913	-0.46573	0.13723		0.04437	22.1834	0.38716	19.0289	0.76686	19.6301	0.9862
0.05438	-0.69265	0.06758	-0.75622	0.0951	-0.54993	0.14817		0.05438	22.1819	0.38746	19.0259	0.76648	19.631	0.98681
0.06437	-0.8055	0.07832	-0.87169	0.1255	-0.67659	0.14775		0.06437	22.1814	0.38767	19.0211	0.76758	19.6358	0.9888
0.07437	-0.92459	0.09101	-0.93065	0.14336	-0.841	0.1606		0.07437	22.1808	0.38818	19.0181	0.76805	19.6333	0.98912
0.08437	-0.99976	0.09619	-1.01228	0.15589	-1.10474	0.20872		0.08437	22.1811	0.38863	19.0147	0.76824	19.6372	0.99038
0.09438	-1.07978	0.09937	-1.18321	0.17962	-1.32034	0.25916		0.09438	22.1828	0.38907	19.0087	0.76852	19.6434	0.99221
0.10437	-1.23748	0.11492	-1.32083	0.19246	-1.60547	0.31039		0.10437	22.1818	0.38926	19.0017	0.76834	19.6467	0.9921
0.11437	-1.33016	0.12386	-1.46866	0.20518	-1.79214	0.37368		0.11437	22.179	0.38954	19.0014	0.76769	19.6473	0.99255
0.12437	-1.44003	0.13793	-1.57968	0.21502	-1.93639	0.42206		0.12437	22.1767	0.38931	18.9962	0.76886	19.6435	0.99429
0.13437	-1.52629	0.1399	-1.54957	0.23673	-2.14518	0.49505		0.13437	22.1767	0.38923	18.9986	0.76829	19.6438	0.99325
0.14437	-1.64274	0.14982	-1.67748	0.24539	-2.328	0.56112		0.14437	22.1766	0.38869	18.9925	0.76858	19.6564	0.99125
0.15437	-1.74032	0.15615	-1.84877	0.27762	-2.48145	0.61229		0.15437	22.1762	0.38892	18.9933	0.76827	19.6589	0.99087
0.16438	-1.81961	0.16412	-1.94937	0.30179	-2.63255	0.68159		0.16438	22.1779	0.38797	18.9927	0.76927	19.6658	0.98999
0.17438	-1.9049	0.17315	-2.12144	0.34217	-2.80204	0.74455		0.17438	22.1792	0.3873	18.9985	0.76757	19.6742	0.98963
0.18438	-2.00943	0.1838	-2.21274	0.35523	-2.91866	0.80523		0.18438	22.1787	0.38707	19.0006	0.76652	19.676	0.99089
0.19437	-2.09994	0.19601	-2.4123	0.37865	-3.08269	0.86952		0.19437	22.178	0.38757	18.9998	0.76612	19.6762	0.98961
0.20438	-2.16564	0.20501	-2.55977	0.39045	-3.32981	0.93094		0.20438	22.176	0.38793	18.9984	0.7671	19.6771	0.99093
0.21437	-2.29178	0.21189	-2.76357	0.41457	-3.48131	1.00762		0.21437	22.1745	0.38835	18.9983	0.76703	19.6742	0.99164
0.22438	-2.40789	0.21994	-2.85492	0.44331	-3.6966	1.06417		0.22438	22.1748	0.3888	19.0009	0.76735	19.6775	0.99046
0.23437	-2.51956	0.23123	-2.96303	0.47721	-3.92472	1.13805		0.23437	22.1775	0.38931	18.9982	0.76847	19.6688	0.9926
0.24438	-2.63179	0.24145	-3.0519	0.50011	-4.12788	1.2211		0.24438	22.1797	0.38922	19.0026	0.76955	19.6728	0.99223
0.25437	-2.73174	0.24746	-3.17514	0.51875	-4.31762	1.3083		0.25437	22.1746	0.38929	18.9961	0.77147	19.6744	0.99179
0.26437	-2.84344	0.25439	-3.29207	0.53934	-4.48961	1.39373		0.26437	22.1666	0.38961	18.9844	0.77258	19.6674	0.99218
0.27437	-2.97033	0.26163	-3.41922	0.56686	-4.69656	1.46853		0.27437	22.1576	0.38988	18.9701	0.77387	19.6621	0.99256
0.28437	-3.05977	0.26563	-3.60057	0.60062	-5.01123	1.60486		0.28437	22.1496	0.39024	18.9659	0.77348	19.6611	0.99193
0.29437	-3.12997	0.27562	-3.77075	0.63623	-5.26652	1.7308		0.29437	22.1426	0.38965	18.9536	0.77423	19.6575	0.99079
0.30438	-3.19866	0.28511	-3.90907	0.65792	-5.5102	1.84365		0.30438	22.1346	0.3897	18.946	0.7746	19.6458	0.99142
0.31437	-3.27859	0.29096	-4.07893	0.68373	-5.78908	1.98326		0.31437	22.1245	0.38948	18.9358	0.77503	19.6398	0.99094
0.32437	-3.3856	0.30382	-4.32871	0.71636	-6.07689	2.10276		0.32437	22.1162	0.38877	18.9241	0.77392	19.6294	0.99173
0.33437	-3.49002	0.31471	-4.53009	0.72798	-6.47174	2.23299		0.33437	22.1053	0.38861	18.9129	0.77367	19.6088	0.9931
0.34438	-3.61484	0.33134	-4.74563	0.74012	-6.77244	2.36644		0.34438	22.0977	0.38845	18.8994	0.7734	19.5968	0.99179
0.35437	-3.74557	0.34364	-4.9131	0.78594	-7.11981	2.46586		0.35437	22.086	0.38876	18.8879	0.77262	19.5812	0.99086
0.36437	-3.8796	0.35297	-5.09923	0.80426	-7.46771	2.58866		0.36437	22.0775	0.38856	18.8736	0.77393	19.5671	0.9902
0.37437	-3.97364	0.36033	-5.31569	0.82487	-7.86507	2.72732		0.37437	22.0686	0.38825	18.8671	0.77488	19.5561	0.98834
0.38437	-4.02633	0.37206	-5.4878	0.84355	-8.26399	2.861		0.38437	22.0574	0.38826	18.8589	0.77475	19.544	0.98485
0.39437	-4.12184	0.38459	-5.73478	0.84618	-8.48548	2.98064		0.39437	22.0472	0.38823	18.8499	0.77552	19.5291	0.98385
0.40437	-4.22239	0.40016	-5.90475	0.85398	-8.76978	3.12279		0.40437	22.0374	0.3888	18.8365	0.77622	19.5184	0.98111
0.41438	-4.30236	0.41215	-6.08404	0.869	-9.05736	3.26955		0.41438	22.0281	0.38903	18.825	0.7776	19.5027	0.98065
0.42438	-4.44881	0.42997	-6.2046	0.9035	-9.34023	3.40421		0.42438	22.021	0.38865	18.8135	0.77897	19.4903	0.97981
0.43438	-4.59592	0.44496	-6.3109	0.95189	-9.71215	3.54807		0.43438	22.0126	0.38869	18.8028	0.77992	19.4788	0.97859
0.44437	-4.69531	0.45476	-6.40911	0.98056	-10.0976	3.69122		0.44437	22.0065	0.38901	18.7917	0.78138	19.4666	0.97765
0.45438	-4.8633	0.46505	-6.58047	1.00404	-10.3927	3.82898		0.45438	21.9981	0.38936	18.7806	0.78202	19.4501	0.97487
0.46437	-4.99831	0.47559	-6.72876	1.01777	-10.8123	3.9675		0.46437	21.9881	0.38937	18.7667	0.78323	19.4408	0.97246
0.47438	-5.11895	0.48944	-6.85101	1.02309	-11.1501	4.09741		0.47438	21.9802	0.38979	18.7626	0.78243	19.4267	0.97226
0.48437	-5.20554	0.50932	-7.05215	1.03479	-11.6113	4.26689		0.48437	21.9706	0.38969	18.7525	0.7822	19.4073	0.97128
0.49438	-5.29906	0.52687	-7.18025	1.07143	-11.9986	4.439		0.49438	21.9618	0.38974	18.7427	0.78148	19.3981	0.96856
0.50437	-5.45098	0.54296	-7.31958	1.10714	-12.4297	4.62549		0.50437	21.9537	0.38981	18.7296	0.78279	19.3828	0.96778
0.51437	-5.55457	0.55477	-7.51452	1.11206	-12.7323	4.82136		0.51437	21.9433	0.38956	18.7222	0.78254	19.3644	0.96647
0.52437	-5.66986	0.56828	-7.66162	1.11911	-13.2127	4.99376		0.52437	21.934	0.3893	18.7161	0.78277	19.3476	0.96509
0.53437	-5.79212	0.58353	-7.82155	1.12094	-13.4889	5.18322		0.53437	21.9274	0.38931	18.7112	0.78127	19.3195	0.96338
0.54437	-5.87755	0.59289	-8.06176	1.15695	-13.8513	5.38767		0.54437	21.9215	0.38938	18.6965	0.78237	19.2932	0.96252
0.55438	-5.99725	0.60611	-8.2713	1.17206	-14.2574	5.57022		0.55438	21.9173	0.38945	18.6881	0.78192	19.2715	0.96002
0.56437	-6.14663	0.62098	-8.43827	1.20772	-14.6391	5.76096		0.56437	21.9111	0.38909	18.6788	0.78117	19.2423	0.95563
0.57437	-6.28145	0.63231	-8.63049	1.23434	-14.9925	5.94355		0.57437	21.9029	0.38902	18.6624	0.78206	19.2208	0.95308
0.58437	-6.40849	0.64652	-8.90037	1.27827	-15.4094	6.12709		0.58437	21.8939	0.38855	18.6497	0.78229	19.1844	0.95046
0.59438	-6.5157	0.6564	-9.09678	1.32331	-15.7517	6.30877		0.59438	21.8819	0.38819	18.6382	0.78051	19.1531	0.94723
0.60437	-6.63561	0.67875	-9.19859	1.36248	-16.088	6.50604		0.60437	21.872	0.38768	18.6324	0.77953	19.1212	0.94611
0.61437	-6.74356	0.69148	-9.31648	1.40178	-16.4457	6.70068		0.61437	21.8636	0.38741	18.6176	0.77993	19.0908	0.94106
0.62437	-6.85468	0.69626	-9.51484	1.43553	-16.8248	6.91145		0.62437	21.8581	0.38758	18.606	0.7796	19.0615	0.9374
0.63437	-7.02423	0.71096	-9.76367	1.46089	-17.2592	7.13275		0.63437	21.8537	0.38748	18.5898	0.77874	19.0275	0.93483
0.64437	-7.15729	0.72927	-9.91779	1.4973	-17.6783	7.33938		0.64437	21.8459	0.38756	18.5764	0.77891	18.9956	0.93369
0.65437	-7.29745	0.74744	-10.0988	1.51416	-18.0877	7.56731		0.65437	21.8381	0.38732	18.562	0.77867	18.9682	0.93015
0.66438	-7.44682	0.76471	-10.3186	1.5316	-18.5478	7.78689		0.66438	21.8296	0.38761	18.5485	0.77822	18.9374	0.93021
0.67438	-7.5733	0.77566	-10.5325	1.54496	-18.9696	7.99189		0.67438	21.8162	0.38833	18.5329	0.77957	18.9051	0.92993
0.68438	-7.71823	0.79022	-10.7381	1.57057	-19.3396	8.21129		0.68438	21.8044	0.38802	18.5218	0.77988	18.8729	0.92985
0.69437	-7.83948	0.80325	-10.9077	1.59662	-19.6969	8.43292		0.69437	21.7968	0.3872	18.5147	0.77989	18.8405	0.92919
0.70438	-7.97242	0.81351	-11.0862	1.6357	-20.1765	8.6451		0.70438	21.7849	0.38673	18.5027	0.77875	18.8142	0.92526
0.71437	-8.08805	0.82992	-11.2559	1.66394	-20.546	8.83954		0.71437	21.7755	0.38682	18.4903	0.77847	18.7828	0.92286
0.72438	-8.17533	0.8449	-11.4203	1.68067	-21.0055	9.05618		0.72438	21.7656	0.38673	18.4784	0.77888	18.7518	0.92359
0.73437	-8.29981	0.86126	-11.6402	1.69943	-21.4646	9.26718		0.73437	21.7561	0.38643	18.4654	0.77885	18.7237	0.92312
0.74438	-8.43896	0.87357	-11.8605	1.73592	-21.8646	9.48067		0.74438	21.7464	0.38593	18.4507	0.77734	18.6861	0.92306
0.75437	-8.59064	0.88466	-12.0634	1.75527	-22.3306	9.71454		0.75437	21.7389	0.38553	18.4461	0.77496	18.6467	0.92384
0.76437	-8.7479	0.89693	-12.1837	1.79228	-22.7437	9.9498		0.76437	21.7385	0.38514	18.4423	0.77298	18.6262	0.92394
0.77437	-8.86621	0.90965	-12.3658	1.82816	-23.2347	10.1541		0.77437	21.7381	0.38484	18.4444	0.77065	18.5916	0.92597
0.78437	-8.99893	0.92364	-12.457	1.87286	-23.7706	10.3699		0.78437	21.7358	0.38422	18.4358	0.77008	18.5682	0.92482
0.79437	-9.11313	0.94225	-12.6435	1.89891	-24.2354	10.616		0.79437	21.7353	0.38398	18.4299	0.76893	18.5407	0.92898
0.80438	-9.22713	0.96205	-12.834	1.94006	-24.6741	10.8467		0.80438	21.733	0.38328	18.4204	0.76787	18.5181	0.92969
0.81437	-9.37254	0.98206	-12.9808	1.97491	-25.1054	11.0873		0.81437	21.7306	0.38308	18.4173	0.76686	18.493	0.93235
0.82437	-9.50545	0.99817	-13.2287	2.01365	-25.4736	11.3388		0.82437	21.7275	0.38318	18.4131	0.76609	18.4736	0.9354
0.83437	-9.64829	1.01429	-13.3882	2.0317	-25.9637	11.5612		0.83437	21.7278	0.38301	18.4032	0.76583	18.4598	0.93738
0.84438	-9.81082	1.03083	-13.5417	2.0714	-26.4929	11.8122		0.84438	21.7263	0.38296	18.4007	0.76492	18.4421	0.93781
0.85437	-9.93842	1.04758	-13.5529	2.11398	-26.8833	12.0444		0.85437	21.7282	0.3831	18.4038	0.76371	18.4288	0.93998
0.86437	-10.0351	1.06643	-13.7507	2.15305	-27.3842	12.2786		0.86437	21.7275	0.38299	18.4081	0.76078	18.412	0.94174
0.87437	-10.1611	1.08336	-13.9019	2.20259	-27.7718	12.4938		0.87437	21.7267	0.38281	18.399	0.76028	18.3902	0.94683
0.88437	-10.2659	1.08904	-14.1063	2.23743	-28.294	12.7315		0.88437	21.7237	0.38276	18.3877	0.76045	18.3655	0.95008
0.89437	-10.399	1.10243	-14.2585	2.26466	-28.7753	12.9756		0.89437	21.7224	0.38204	18.3843	0.75902	18.3456	0.95145
0.90437	-10.5456	1.11268	-14.4096	2.29803	-29.2644	13.2163		0.90437	21.7203	0.38131	18.3833	0.75802	18.3211	0.95258
0.91438	-10.7007	1.12115	-14.6003	2.33356	-29.7889	13.4518		0.91438	21.7171	0.38101	18.3773	0.75719	18.2981	0.95447
0.92438	-10.8343	1.12828	-14.8513	2.37013	-30.3863	13.6678		0.92438	21.7133	0.38093	18.3721	0.75776	18.275	0.95766
0.93438	-10.9572	1.13335	-14.9531	2.39898	-30.915	13.8926		0.93438	21.7096	0.38085	18.3667	0.75724	18.2552	0.96006
0.94437	-11.0626	1.15478	-14.9335	2.43939	-31.3768	14.133		0.94437	21.7058	0.38088	18.3647	0.75636	18.2366	0.96274
0.95438	-11.1868	1.17335	-15.055	2.45324	-31.8178	14.3373		0.95438	21.7031	0.38028	18.3616	0.75612	18.2131	0.96684
0.96437	-11.2875	1.18288	-15.2236	2.49633	-32.3207	14.5611		0.96437	21.7035	0.38031	18.3622	0.75486	18.1917	0.96811
0.97438	-11.4477	1.18882	-15.397	2.53208	-32.8407	14.7891		0.97438	21.7042	0.37998	18.3533	0.75631	18.1686	0.972
0.98437	-11.5751	1.20354	-15.5747	2.57298	-33.3167	15.0723		0.98437	21.7036	0.3796	18.3464	0.75737	18.1507	0.9754
0.99438	-11.6874	1.21166	-15.7344	2.60202	-33.8998	15.3267		0.99438	21.701	0.37946	18.3386	0.75767	18.1273	0.97879
1.00437	-11.786	1.22293	-15.8596	2.63948	-34.4334	15.6089		1.00437	21.6966	0.37904	18.3358	0.75776	18.1051	0.9824
1.01437	-11.788	1.23657	-15.8338	2.67597	-34.8705	15.8604		1.01437	21.694	0.37877	18.3339	0.75758	18.0904	0.98534
1.02437	-11.7448	1.24439	-15.7969	2.71223	-35.3996	16.0924		1.02437	21.6933	0.37855	18.3256	0.75743	18.0676	0.98985
1.03437	-11.7386	1.25213	-15.8914	2.75221	-35.8457	16.3682		1.03437	21.6889	0.37834	18.3233	0.75783	18.0533	0.99161
1.04437	-11.7126	1.26066	-15.9652	2.7773	-36.2713	16.6472		1.04437	21.6852	0.37815	18.3229	0.75707	18.0428	0.9936
1.05438	-11.692	1.27244	-16.0063	2.83317	-36.6832	16.8769		1.05438	21.6798	0.37739	18.3162	0.75789	18.029	0.99765
1.06437	-11.7041	1.28582	-16.0381	2.8796	-37.0913	17.0405		1.06437	21.6737	0.37679	18.3133	0.75689	18.0241	0.99959
1.07437	-11.7646	1.29682	-16.1461	2.92466	-37.4007	17.2368		1.07437	21.6706	0.37632	18.3102	0.75711	18.015	1.00394
1.08437	-11.8119	1.3102	-16.2088	2.96588	-37.7079	17.4048		1.08437	21.6674	0.37635	18.3098	0.75698	18.013	1.00585
1.09438	-11.863	1.32238	-16.3109	3.01592	-38.1106	17.5684		1.09438	21.6656	0.3763	18.3087	0.75789	18.0027	1.01021
1.10437	-11.8886	1.33593	-16.3194	3.06586	-38.4585	17.7621		1.10437	21.6645	0.37628	18.3128	0.75691	18.0042	1.01414
1.11437	-11.9148	1.34849	-16.2892	3.11333	-38.7903	17.909		1.11437	21.6646	0.37606	18.3122	0.75571	17.9957	1.01938
1.12437	-11.9516	1.36209	-16.4062	3.1549	-39.1651	18.1025		1.12437	21.6593	0.3759	18.3116	0.7555	17.9956	1.02308
1.13437	-11.9663	1.37691	-16.5502	3.21057	-39.4892	18.2885		1.13437	21.6551	0.37544	18.3116	0.756	17.9896	1.0267
1.14437	-12.0025	1.38964	-16.5213	3.24268	-39.8546	18.4752		1.14437	21.652	0.37537	18.3125	0.75617	17.9841	1.03304
1.15437	-12.0745	1.40299	-16.5301	3.27302	-40.2127	18.6317		1.15437	21.6476	0.37555	18.3143	0.75639	17.9727	1.03681
1.16438	-12.1337	1.40896	-16.6	3.29145	-40.5132	18.8002		1.16438	21.6435	0.37552	18.3126	0.75735	17.9639	1.03877
1.17438	-12.1872	1.41556	-16.6589	3.33029	-40.7986	18.9711		1.17438	21.646	0.37504	18.3093	0.75881	17.9507	1.04132
1.18438	-12.2646	1.4199	-16.7127	3.36883	-41.1945	19.1204		1.18438	21.6474	0.37496	18.3125	0.75885	17.943	1.04173
1.19437	-12.3412	1.42613	-16.7416	3.41675	-41.5898	19.3149		1.19437	21.6461	0.37508	18.3206	0.75789	17.9402	1.04382
1.20438	-12.4258	1.43689	-16.773	3.43565	-41.8714	19.5019		1.20438	21.6478	0.37546	18.3231	0.75864	17.9336	1.04953
1.21437	-12.4621	1.44596	-16.7744	3.46244	-42.2523	19.6748		1.21437	21.6484	0.37528	18.3226	0.7588	17.9265	1.05492
1.22438	-12.5093	1.45397	-16.8303	3.47621	-42.5488	19.8323		1.22438	21.6448	0.37559	18.3206	0.75871	17.9186	1.06025
1.23437	-12.5404	1.45968	-16.8522	3.49737	-42.8393	20.0243		1.23437	21.6436	0.37556	18.3195	0.75916	17.9112	1.06541
1.24438	-12.5941	1.4709	-16.9041	3.50675	-43.2835	20.2069		1.24438	21.6438	0.37594	18.3209	0.75951	17.9055	1.06836
1.25437	-12.6537	1.48678	-16.9433	3.52091	-43.5813	20.3447		1.25437	21.643	0.37611	18.3155	0.76042	17.9047	1.06987
1.26437	-12.6961	1.50375	-17.0184	3.54509	-43.8632	20.4929		1.26437	21.643	0.37633	18.3211	0.76115	17.8934	1.06974
1.27437	-12.7592	1.51198	-17.0744	3.57438	-44.1787	20.6688		1.27437	21.6468	0.3765	18.3211	0.76112	17.8885	1.06933
1.28437	-12.84	1.52318	-17.0925	3.59334	-44.3695	20.7322		1.28437	21.6491	0.37629	18.3222	0.76137	17.8792	1.07421
1.29437	-12.9198	1.53642	-17.0843	3.60417	-44.6625	20.7968		1.29437	21.6516	0.37628	18.3221	0.76218	17.8752	1.07423
1.30438	-13.044	1.54412	-17.1355	3.63827	-44.9242	20.9172		1.30438	21.6553	0.37653	18.3283	0.76386	17.8678	1.07412
1.31437	-13.1159	1.55757	-17.1331	3.68179	-45.1218	20.9875		1.31437	21.6565	0.37666	18.3286	0.76431	17.8623	1.07403
1.32437	-13.1416	1.57137	-17.1629	3.70137	-45.4487	21.1147		1.32437	21.6545	0.37614	18.3245	0.7666	17.8586	1.07185
1.33437	-13.1712	1.58678	-17.1812	3.71218	-45.6582	21.1952		1.33437	21.6499	0.37576	18.3294	0.76698	17.8492	1.071
1.34438	-13.1731	1.59329	-17.2141	3.72933	-45.9366	21.2965		1.34438	21.6471	0.37554	18.3238	0.76875	17.837	1.07311
1.35437	-13.187	1.60103	-17.2929	3.72733	-46.1622	21.4401		1.35437	21.6433	0.37519	18.3202	0.77074	17.8246	1.07307
1.36437	-13.2079	1.60913	-17.2306	3.74286	-46.4117	21.5563		1.36437	21.6416	0.37481	18.3178	0.77203	17.8168	1.07218
1.37437	-13.2188	1.61852	-17.2647	3.75035	-46.6608	21.6834		1.37437	21.6394	0.37446	18.3179	0.77268	17.8105	1.06962
1.38437	-13.2836	1.62573	-17.265	3.76522	-46.9408	21.7882		1.38437	21.6413	0.37395	18.3182	0.77368	17.8114	1.07059
1.39437	-13.3253	1.63522	-17.1974	3.77135	-47.1853	21.9276		1.39437	21.6394	0.37417	18.3232	0.77357	17.8048	1.07406
1.40437	-13.3902	1.64113	-17.2223	3.77497	-47.4118	21.9902		1.40437	21.6351	0.37403	18.3228	0.77285	17.8031	1.07496
1.41438	-13.4334	1.64077	-17.2455	3.79136	-47.6826	22.1233		1.41438	21.633	0.37368	18.3224	0.77281	17.8047	1.0759
1.42438	-13.4659	1.64026	-17.2743	3.80064	-47.9446	22.2199		1.42438	21.632	0.37367	18.3218	0.77144	17.8069	1.07532
1.43438	-13.5045	1.64346	-17.2807	3.81026	-48.1904	22.2668		1.43438	21.6292	0.37383	18.3224	0.77132	17.7976	1.07498
1.44437	-13.5804	1.6449	-17.291	3.83092	-48.3975	22.3956		1.44437	21.6265	0.37316	18.3219	0.7707	17.787	1.07572
1.45438	-13.5569	1.64592	-17.2538	3.83911	-48.5764	22.4634		1.45438	21.6221	0.37335	18.3221	0.77063	17.7901	1.07652
1.46437	-13.5532	1.64437	-17.3014	3.85335	-48.7354	22.5313		1.46437	21.6183	0.37282	18.3211	0.7711	17.784	1.08041
1.47438	-13.596	1.64744	-17.3234	3.87847	-48.947	22.6272		1.47438	21.6135	0.37284	18.3258	0.77039	17.7853	1.07901
1.48437	-13.6307	1.65067	-17.3587	3.9032	-49.1606	22.6842		1.48437	21.6115	0.37346	18.3308	0.76958	17.782	1.08237
1.49438	-13.6834	1.64989	-17.4087	3.91413	-49.2854	22.6774		1.49438	21.6095	0.37353	18.3343	0.76831	17.7726	1.0853
1.50437	-13.7076	1.65377	-17.4794	3.92266	-49.3825	22.6623		1.50437	21.6083	0.37336	18.3337	0.76777	17.7735	1.08466
1.51437	-13.7379	1.65737	-17.4183	3.9413	-49.5914	22.6219		1.51437	21.6072	0.37339	18.3292	0.76749	17.7676	1.08469
1.52437	-13.753	1.65865	-17.4404	3.95786	-49.6261	22.6426		1.52437	21.6027	0.37365	18.333	0.76599	17.7672	1.08316
1.53437	-13.7812	1.65187	-17.4222	3.96336	-49.8753	22.7056		1.53437	21.6004	0.37364	18.3339	0.76598	17.767	1.08188
1.54437	-13.8346	1.65133	-17.4372	3.98005	-50.0616	22.7172		1.54437	21.5975	0.37381	18.3349	0.76701	17.7551	1.08051
1.55438	-13.8559	1.65344	-17.4074	3.97491	-50.2369	22.7576		1.55438	21.5927	0.37413	18.3377	0.76648	17.7492	1.0804
1.56437	-13.8838	1.65609	-17.4466	3.97362	-50.4217	22.8059		1.56437	21.5928	0.37472	18.3408	0.76723	17.7398	1.08122
1.57437	-13.9017	1.65818	-17.4771	3.9871	-50.5547	22.7931		1.57437	21.5939	0.37483	18.3415	0.76814	17.7244	1.07946
1.58437	-13.9573	1.66065	-17.4538	3.9899	-50.7794	22.8208		1.58437	21.5946	0.37464	18.3404	0.7684	17.7107	1.07946
1.59438	-13.991	1.6641	-17.4253	3.99199	-50.9667	22.8034		1.59438	21.5963	0.37449	18.3392	0.76823	17.7001	1.07931
1.60437	-14.0581	1.66381	-17.5285	3.98494	-51.2039	22.816		1.60437	21.5963	0.37455	18.3287	0.77032	17.6822	1.08002
1.61437	-14.1154	1.66643	-17.5648	3.98029	-51.5071	22.8389		1.61437	21.5944	0.37445	18.3337	0.77073	17.6728	1.08019
1.62437	-14.1451	1.67359	-17.5666	3.98123	-51.7039	22.836		1.62437	21.5985	0.37392	18.3317	0.77173	17.6541	1.08049
1.63437	-14.1883	1.6794	-17.5641	4.00169	-51.8595	22.8244		1.63437	21.5973	0.37388	18.3315	0.77206	17.6401	1.08198
1.64437	-14.247	1.68375	-17.6097	3.99533	-51.9907	22.8255		1.64437	21.5969	0.3738	18.3356	0.77102	17.6281	1.08065
1.65437	-14.2793	1.68863	-17.6899	4.00194	-52.132	22.8091		1.65437	21.5959	0.37363	18.3318	0.77191	17.6226	1.07927
1.66438	-14.3071	1.69274	-17.6725	3.99676	-52.2512	22.7664		1.66438	21.5964	0.37347	18.3319	0.77175	17.6113	1.08026
1.67438	-14.3217	1.70032	-17.6042	3.99061	-52.3876	22.7205		1.67438	21.5908	0.37354	18.3332	0.77087	17.605	1.08005
1.68438	-14.3841	1.70684	-17.6816	3.97769	-52.5393	22.73		1.68438	21.5861	0.37374	18.33	0.77188	17.5933	1.07881
1.69437	-14.4227	1.71592	-17.7521	3.9731	-52.6573	22.7248		1.69437	21.5811	0.3735	18.3208	0.77362	17.5803	1.08065
1.70438	-14.445	1.72321	-17.8155	3.97541	-52.6721	22.6996		1.70438	21.5817	0.37316	18.3208	0.77353	17.5746	1.07928
1.71437	-14.5264	1.7223	-17.8284	3.96787	-52.8179	22.7156		1.71437	21.5814	0.37307	18.3179	0.77314	17.5709	1.0769
1.72438	-14.6017	1.72112	-17.811	3.9967	-52.9566	22.7561		1.72438	21.5811	0.37226	18.3181	0.77269	17.5634	1.07477
1.73437	-14.6436	1.7258	-17.7894	4.0088	-53.135	22.7634		1.73437	21.5796	0.3727	18.3167	0.77209	17.5551	1.0723
1.74438	-14.6874	1.73219	-17.8128	4.0053	-53.307	22.8135		1.74438	21.5753	0.37298	18.3115	0.77266	17.5513	1.06872
1.75437	-14.7352	1.73676	-17.8842	4.01722	-53.3486	22.8311		1.75437	21.5743	0.37331	18.3119	0.77288	17.545	1.06745
1.76437	-14.7948	1.74261	-17.9652	4.03564	-53.5985	22.8382		1.76437	21.5716	0.37333	18.3113	0.77231	17.5406	1.06757
1.77437	-14.8417	1.74102	-17.9308	4.04994	-53.5985	22.8226		1.77437	21.5664	0.3732	18.3096	0.77201	17.5419	1.06709
1.78437	-14.878	1.73847	-17.9874	4.05301	-53.7521	22.8209		1.78437	21.5615	0.37393	18.3098	0.77092	17.5329	1.0673
1.79437	-14.931	1.73781	-18.1018	4.04318	-53.9259	22.8345		1.79437	21.5545	0.37445	18.3083	0.76947	17.5222	1.06714
1.80438	-14.9716	1.73541	-18.1739	4.05898	-54.0617	22.843		1.80438	21.5493	0.37467	18.3046	0.76792	17.5159	1.06827
1.81437	-14.9999	1.73432	-18.2234	4.06794	-54.2867	22.8776		1.81437	21.5456	0.37455	18.3011	0.76626	17.5064	1.0685
1.82437	-15.0074	1.73355	-18.2624	4.06553	-54.5456	22.8855		1.82437	21.5461	0.37486	18.3029	0.76481	17.499	1.06836
1.83437	-15.0629	1.73798	-18.3655	4.05539	-54.7927	22.9192		1.83437	21.5461	0.37531	18.2998	0.76521	17.491	1.07071
1.84438	-15.0959	1.73367	-18.4101	4.04191	-54.9817	22.9098		1.84438	21.5458	0.37507	18.308	0.76434	17.4891	1.06836
1.85437	-15.1428	1.73542	-18.5696	4.04725	-55.2321	22.9126		1.85437	21.5441	0.37527	18.3039	0.76318	17.4839	1.07106
1.86437	-15.2231	1.7382	-18.5358	4.03883	-55.3835	22.9733		1.86437	21.5412	0.37565	18.3036	0.76213	17.4687	1.07262
1.87437	-15.2742	1.74437	-18.5798	4.03498	-55.63	23.0235		1.87437	21.541	0.37554	18.3026	0.76007	17.4598	1.0743
1.88437	-15.2939	1.75319	-18.6163	4.05235	-55.8028	23.0648		1.88437	21.5356	0.37586	18.3023	0.75919	17.4468	1.07226
1.89437	-15.3064	1.75896	-18.627	4.05754	-55.9886	23.0204		1.89437	21.5328	0.37621	18.2938	0.75892	17.4437	1.06991
1.90437	-15.3565	1.76251	-18.7036	4.05705	-56.0706	23.0033		1.90437	21.5344	0.37632	18.2884	0.76001	17.4356	1.07096
1.91438	-15.3838	1.76866	-18.7506	4.06992	-56.2084	23.0476		1.91438	21.5344	0.37679	18.2904	0.75876	17.4249	1.06886
1.92438	-15.449	1.77188	-18.7487	4.07881	-56.3641	23.0777		1.92438	21.5342	0.37677	18.2963	0.75797	17.4123	1.06774
1.93438	-15.4752	1.77738	-18.8247	4.09471	-56.5382	23.1182		1.93438	21.5317	0.3767	18.2891	0.75761	17.4109	1.06925
1.94437	-15.5449	1.77781	-19.0074	4.09358	-56.7468	23.1589		1.94437	21.5313	0.37726	18.2838	0.75869	17.4129	1.06902
1.95438	-15.5933	1.78014	-19.0737	4.10869	-56.99	23.1859		1.95438	21.5342	0.37745	18.2786	0.75899	17.4085	1.06778
1.96437	-15.6097	1.7782	-19.1629	4.11789	-57.1511	23.2055		1.96437	21.5313	0.37801	18.2786	0.75848	17.4041	1.06605
1.97438	-15.6214	1.78565	-19.2327	4.13694	-57.2847	23.1868		1.97438	21.53	0.37837	18.2753	0.75804	17.3926	1.06999
1.98437	-15.6779	1.79251	-19.307	4.15426	-57.4942	23.1816		1.98437	21.5283	0.37816	18.2715	0.75776	17.3832	1.06975
1.99438	-15.7781	1.7979	-19.4042	4.15691	-57.6574	23.1709		1.99438	21.5264	0.3781	18.2663	0.75874	17.38	1.06993
2.00437	-15.8015	1.80136	-19.4904	4.1633	-57.8066	23.1076		2.00437	21.5234	0.37867	18.2618	0.75897	17.3761	1.0716
2.01437	-15.8766	1.79951	-19.6152	4.16227	-58.0076	23.1805		2.01437	21.5195	0.37895	18.2595	0.75873	17.3634	1.07325
2.02437	-15.9834	1.8087	-19.6623	4.17137	-58.1397	23.2219		2.02437	21.5201	0.37857	18.2583	0.75977	17.3635	1.07358
2.03437	-16.0554	1.81361	-19.6584	4.18373	-58.232	23.1931		2.03437	21.5193	0.37865	18.2532	0.76082	17.3529	1.07624
2.04437	-16.1487	1.81371	-19.7491	4.19196	-58.3973	23.1137		2.04437	21.5178	0.37811	18.2436	0.76042	17.3515	1.0774
2.05437	-16.2325	1.81566	-19.9205	4.19667	-58.576	23.1396		2.05437	21.519	0.37769	18.2356	0.7612	17.3475	1.07713
2.06437	-16.2736	1.81925	-20.0184	4.2159	-58.7648	23.1773		2.06437	21.5165	0.37747	18.2287	0.76117	17.3409	1.07923
2.07437	-16.2946	1.82366	-20.0347	4.22343	-59.0848	23.2021		2.07437	21.5148	0.37741	18.2252	0.75983	17.3375	1.08223
2.08437	-16.321	1.82143	-20.1173	4.2232	-59.2621	23.2278		2.08437	21.5094	0.3774	18.2188	0.75971	17.3335	1.08484
2.09438	-16.375	1.82961	-20.1361	4.22437	-59.3998	23.2538		2.09438	21.5051	0.37767	18.2165	0.76004	17.3301	1.08421
2.10437	-16.4054	1.83237	-20.213	4.20283	-59.6101	23.3462		2.10437	21.5012	0.37779	18.2155	0.75976	17.3301	1.08488
2.11437	-16.4595	1.83164	-20.2947	4.18743	-59.7827	23.413		2.11437	21.4964	0.37819	18.2134	0.76039	17.3282	1.08615
2.12437	-16.5033	1.83673	-20.3088	4.2009	-60.027	23.4414		2.12437	21.4881	0.37859	18.2126	0.7603	17.3291	1.0867
2.13437	-16.5988	1.83371	-20.3001	4.18774	-60.3123	23.4471		2.13437	21.4876	0.37877	18.2103	0.76041	17.3309	1.08807
2.14437	-16.6542	1.8375	-20.4114	4.19629	-60.5024	23.443		2.14437	21.4871	0.37911	18.2059	0.76184	17.3292	1.08673
2.15437	-16.709	1.84211	-20.5045	4.20229	-60.7559	23.4572		2.15437	21.4841	0.37964	18.204	0.76181	17.3291	1.08891
2.16438	-16.799	1.85171	-20.5128	4.21934	-60.986	23.4915		2.16438	21.4812	0.37988	18.2007	0.7625	17.3311	1.09039
2.17438	-16.873	1.85944	-20.5092	4.21512	-61.2449	23.5241		2.17438	21.4811	0.37967	18.1991	0.76182	17.3263	1.09303
2.18438	-16.9401	1.86609	-20.528	4.2104	-61.4067	23.5472		2.18438	21.4839	0.38005	18.1963	0.76072	17.3253	1.09603
2.19437	-16.9928	1.86945	-20.5531	4.19931	-61.538	23.5522		2.19437	21.4832	0.38008	18.1915	0.76057	17.3237	1.09634
2.20438	-17.0168	1.87011	-20.5773	4.1986	-61.7431	23.5619		2.20438	21.4786	0.38022	18.1867	0.76215	17.3119	1.09873
2.21437	-17.0702	1.87541	-20.6543	4.21167	-61.9608	23.588		2.21437	21.4777	0.37962	18.183	0.76414	17.3042	1.10389
2.22438	-17.105	1.88065	-20.7224	4.20814	-62.1768	23.6077		2.22438	21.4771	0.3799	18.1778	0.76504	17.302	1.1057
2.23437	-17.1429	1.88506	-20.807	4.21147	-62.3625	23.5596		2.23437	21.474	0.37964	18.1738	0.76575	17.295	1.10806
2.24438	-17.1874	1.88567	-20.8788	4.22663	-62.5064	23.5252		2.24438	21.4702	0.37944	18.172	0.76601	17.287	1.11276
2.25437	-17.2387	1.88228	-20.9897	4.24639	-62.7522	23.5674		2.25437	21.4695	0.37875	18.1655	0.76729	17.2828	1.11299
2.26437	-17.3005	1.87858	-21.0064	4.2492	-63.0437	23.5661		2.26437	21.4661	0.37907	18.1565	0.76769	17.273	1.11785
2.27437	-17.3389	1.87963	-21.0707	4.25036	-63.2638	23.5454		2.27437	21.4625	0.37888	18.1548	0.76828	17.2626	1.12063
2.28437	-17.3692	1.88445	-21.169	4.25262	-63.5807	23.6029		2.28437	21.4617	0.37856	18.1552	0.76964	17.2656	1.12183
2.29437	-17.4216	1.88654	-21.2938	4.26903	-63.801	23.6483		2.29437	21.4612	0.37853	18.1501	0.77191	17.2646	1.1215
2.30437	-17.4236	1.89483	-21.4189	4.26943	-64.0223	23.6212		2.30437	21.4597	0.37833	18.141	0.77379	17.2586	1.1238
2.31437	-17.467	1.90045	-21.511	4.26708	-64.1357	23.6459		2.31437	21.4601	0.37803	18.137	0.77615	17.2546	1.12586
2.32437	-17.5484	1.90984	-21.5463	4.28139	-64.2544	23.6494		2.32437	21.458	0.37779	18.1341	0.77724	17.2396	1.12893
2.33437	-17.6662	1.91479	-21.619	4.29442	-64.4372	23.6445		2.33437	21.456	0.37772	18.131	0.77689	17.235	1.1278
2.34438	-17.7452	1.92162	-21.6727	4.28715	-64.5356	23.6674		2.34438	21.4515	0.3777	18.1215	0.77783	17.2269	1.1315
2.35437	-17.8091	1.93154	-21.7362	4.29691	-64.7205	23.6679		2.35437	21.4503	0.37667	18.1191	0.778	17.2166	1.13445
2.36437	-17.8702	1.93501	-21.8484	4.30405	-64.8921	23.6691		2.36437	21.4487	0.37635	18.1133	0.77928	17.2196	1.13627
2.37437	-17.9968	1.94098	-21.9033	4.31667	-64.9336	23.6514		2.37437	21.4453	0.3766	18.113	0.78019	17.2116	1.1402
2.38437	-18.083	1.9485	-22.025	4.32336	-64.9802	23.6797		2.38437	21.4426	0.37637	18.1143	0.78038	17.2041	1.1437
2.39437	-18.138	1.95349	-22.1459	4.34735	-65.1243	23.7348		2.39437	21.4407	0.37617	18.1142	0.78016	17.1934	1.14668
2.40437	-18.2029	1.95971	-22.1986	4.37911	-65.3144	23.7519		2.40437	21.4343	0.37603	18.1127	0.78026	17.184	1.14979
2.41438	-18.2497	1.967	-22.2828	4.37504	-65.478	23.7632		2.41438	21.4271	0.37596	18.1105	0.78205	17.1781	1.154
2.42438	-18.2571	1.97537	-22.3995	4.37564	-65.6478	23.772		2.42438	21.4211	0.37553	18.1054	0.78334	17.1728	1.15978
2.43438	-18.2804	1.98275	-22.5194	4.39106	-65.7941	23.8108		2.43438	21.4177	0.3754	18.1112	0.7833	17.1633	1.16165
2.44437	-18.3066	1.99439	-22.66	4.40935	-65.905	23.7976		2.44437	21.4139	0.37532	18.1149	0.78324	17.1532	1.16557
2.45438	-18.3856	2.00396	-22.8288	4.43505	-66.0063	23.8519		2.45438	21.4088	0.37504	18.1187	0.78396	17.1429	1.1692
2.46437	-18.4512	2.013	-22.9147	4.45634	-66.1667	23.9548		2.46437	21.4075	0.37468	18.1126	0.78528	17.1315	1.17333
2.47438	-18.4879	2.01865	-23.0118	4.45674	-66.3132	24.0184		2.47438	21.4059	0.37461	18.1108	0.78547	17.1278	1.17188
2.48437	-18.5436	2.02527	-23.0521	4.44986	-66.44	24.0831		2.48437	21.4042	0.37403	18.108	0.78501	17.1247	1.17282
2.49438	-18.5929	2.03456	-23.045	4.46898	-66.5908	24.119		2.49438	21.4024	0.3739	18.1078	0.78479	17.1184	1.17373
2.50437	-18.6696	2.0424	-23.1758	4.48039	-66.8029	24.2062		2.50437	21.4013	0.37356	18.1042	0.78525	17.1053	1.1766
2.51437	-18.7431	2.04657	-23.313	4.50553	-66.9683	24.2681		2.51437	21.4	0.37324	18.1056	0.78639	17.0973	1.17851
2.52437	-18.8174	2.05526	-23.4427	4.52966	-67.2265	24.286		2.52437	21.3962	0.37348	18.1021	0.78772	17.0824	1.18103
2.53437	-18.8641	2.06925	-23.5121	4.55062	-67.3448	24.305		2.53437	21.3943	0.3731	18.0999	0.7873	17.0712	1.18444
2.54437	-18.9025	2.07717	-23.6108	4.55657	-67.4564	24.3195		2.54437	21.3913	0.37307	18.0994	0.78691	17.0584	1.18865
2.55437	-18.9758	2.0851	-23.7225	4.59015	-67.5081	24.3214		2.55437	21.3897	0.37277	18.098	0.78629	17.0473	1.19113
2.56437	-19.0502	2.09254	-23.8106	4.61796	-67.5195	24.3066		2.56437	21.3886	0.37292	18.0981	0.78636	17.0471	1.19342
2.57437	-19.1154	2.09777	-23.8324	4.626	-67.6377	24.3384		2.57437	21.3832	0.37264	18.0985	0.78579	17.0441	1.19671
2.58437	-19.1811	2.10594	-23.8685	4.63937	-67.7012	24.3123		2.58437	21.3788	0.37293	18.0991	0.7859	17.0363	1.19875
2.59438	-19.2395	2.12074	-24.0286	4.65533	-67.8482	24.3421		2.59438	21.3765	0.3729	18.0969	0.78615	17.0345	1.20352
2.60437	-19.2744	2.13043	-24.0592	4.68197	-67.9843	24.316		2.60437	21.375	0.37248	18.0931	0.78614	17.0225	1.20648
2.61437	-19.3253	2.13609	-24.1547	4.69277	-68.0883	24.3015		2.61437	21.3746	0.37177	18.0873	0.78607	17.0133	1.20911
2.62437	-19.395	2.14439	-24.1034	4.69925	-68.2255	24.2901		2.62437	21.3725	0.37164	18.0835	0.78573	17.011	1.21062
2.63437	-19.4219	2.14904	-24.1036	4.71111	-68.3321	24.3371		2.63437	21.366	0.37199	18.0763	0.78524	17.0069	1.21331
2.64437	-19.4585	2.15661	-24.1188	4.73492	-68.5419	24.4088		2.64437	21.362	0.37166	18.0714	0.78457	16.9985	1.2189
2.65437	-19.5503	2.16093	-24.1756	4.73939	-68.6745	24.4624		2.65437	21.3597	0.37126	18.0696	0.78444	16.9863	1.22082
2.66438	-19.656	2.16904	-24.2601	4.76036	-68.8683	24.5578		2.66438	21.3589	0.37093	18.0664	0.78348	16.9739	1.22367
2.67438	-19.7608	2.17643	-24.476	4.77963	-69.0661	24.6414		2.67438	21.3585	0.37096	18.059	0.78535	16.9681	1.22527
2.68438	-19.8303	2.18341	-24.511	4.79792	-69.2247	24.6478		2.68438	21.3539	0.37052	18.0528	0.7871	16.9604	1.22752
2.69437	-19.8948	2.1906	-24.5348	4.80333	-69.5015	24.6561		2.69437	21.3525	0.3706	18.0469	0.78796	16.9567	1.23242
2.70438	-19.9456	2.19581	-24.5662	4.81626	-69.862	24.7011		2.70438	21.3504	0.37085	18.0389	0.78735	16.9631	1.23426
2.71437	-19.9664	2.2048	-24.6155	4.82387	-70.0401	24.7173		2.71437	21.3458	0.3711	18.036	0.78581	16.9611	1.2361
2.72438	-19.9853	2.21623	-24.6631	4.81556	-70.1435	24.6917		2.72438	21.3434	0.37117	18.0337	0.78612	16.955	1.24074
2.73437	-20.0427	2.22123	-24.783	4.80884	-70.2927	24.7193		2.73437	21.3417	0.3715	18.0349	0.78668	16.9544	1.24222
2.74438	-20.0921	2.23078	-24.901	4.81934	-70.4298	24.7634		2.74438	21.3413	0.37138	18.0377	0.78807	16.9535	1.2428
2.75437	-20.1351	2.24308	-24.9665	4.84195	-70.6694	24.8206		2.75437	21.3356	0.37175	18.0339	0.78868	16.9436	1.24916
2.76437	-20.1913	2.24932	-25.0279	4.86391	-70.7335	24.8561		2.76437	21.3329	0.37142	18.0319	0.7894	16.9432	1.24964
2.77437	-20.2324	2.25481	-25.1216	4.88758	-70.9669	24.915		2.77437	21.3304	0.37153	18.0241	0.79165	16.9373	1.25321
2.78437	-20.2509	2.2621	-25.1514	4.90752	-71.0825	24.9485		2.78437	21.3275	0.37091	18.0193	0.79301	16.928	1.25477
2.79437	-20.2712	2.27042	-25.1747	4.93417	-71.3296	24.9355		2.79437	21.325	0.37052	18.0178	0.79332	16.9234	1.25809
2.80437	-20.292	2.27692	-25.1605	4.9396	-71.6079	24.9566		2.80437	21.3203	0.37047	18.0189	0.79278	16.9275	1.25734
2.81437	-20.3122	2.28643	-25.2675	4.97308	-71.7716	24.9753		2.81437	21.3137	0.3707	18.0168	0.79244	16.9325	1.25627
2.82437	-20.3544	2.29468	-25.3263	4.99229	-71.9913	24.9942		2.82437	21.3103	0.37062	18.0187	0.79207	16.9412	1.25777
2.83437	-20.3752	2.30022	-25.3242	5.00431	-72.108	25.039		2.83437	21.3071	0.37059	18.0196	0.79324	16.9435	1.26018
2.84438	-20.405	2.30758	-25.325	5.01518	-72.3214	25.1334		2.84438	21.3068	0.3705	18.0173	0.7947	16.9427	1.26016
2.85437	-20.4358	2.31523	-25.3481	5.02334	-72.4699	25.2172		2.85437	21.3047	0.37087	18.0172	0.79631	16.9441	1.25669
2.86437	-20.4331	2.32333	-25.4615	5.04303	-72.6767	25.257		2.86437	21.302	0.37069	18.016	0.79689	16.9355	1.25639
2.87437	-20.439	2.32535	-25.4782	5.05252	-72.8283	25.3587		2.87437	21.2996	0.37052	18.021	0.79778	16.9355	1.25427
2.88437	-20.5041	2.32924	-25.5395	5.05814	-72.9686	25.3813		2.88437	21.3001	0.37033	18.0203	0.79926	16.9372	1.25471
2.89437	-20.5739	2.3331	-25.6126	5.06241	-73.0899	25.4758		2.89437	21.2989	0.37016	18.0198	0.80142	16.9345	1.25676
2.90437	-20.5928	2.33475	-25.6533	5.06016	-73.3741	25.5451		2.90437	21.2978	0.37016	18.0175	0.80287	16.9363	1.25783
2.91438	-20.6388	2.33554	-25.6853	5.09285	-73.6284	25.6104		2.91438	21.2963	0.37014	18.014	0.80502	16.9311	1.26128
2.92438	-20.691	2.33746	-25.7644	5.12506	-73.7907	25.6404		2.92438	21.2937	0.37038	18.0029	0.80681	16.9242	1.26057
2.93438	-20.7709	2.34379	-25.8261	5.12047	-73.8791	25.6445		2.93438	21.2916	0.37023	17.9951	0.80786	16.9238	1.25936
2.94437	-20.7761	2.35231	-25.8535	5.1189	-74.0892	25.6824		2.94437	21.2901	0.37002	17.9897	0.80787	16.916	1.25824
2.95438	-20.8248	2.36041	-25.9431	5.12957	-74.2219	25.751		2.95438	21.2909	0.37026	17.9835	0.8074	16.9021	1.25816
2.96437	-20.8761	2.37034	-25.9896	5.14023	-74.3488	25.7532		2.96437	21.2904	0.37048	17.9858	0.80772	16.9032	1.25773
2.97438	-20.9116	2.37475	-26.0308	5.13408	-74.4658	25.8151		2.97438	21.2902	0.36997	17.984	0.80894	16.9004	1.25848
2.98437	-20.8995	2.37794	-26.0878	5.1345	-74.5381	25.8579		2.98437	21.2872	0.3704	17.9774	0.81051	16.8947	1.26026
2.99438	-20.9263	2.3761	-26.1208	5.15878	-74.6871	25.8583		2.99438	21.2852	0.37034	17.9681	0.81284	16.8938	1.26377
3.00437	-20.9657	2.38163	-26.0954	5.1781	-74.7942	25.9208		3.00437	21.2827	0.37007	17.9668	0.81359	16.8924	1.266
3.01437	-20.9939	2.38884	-26.1293	5.20775	-74.8928	25.9499		3.01437	21.279	0.3702	17.9615	0.81502	16.8978	1.26656
3.02437	-21.0119	2.39194	-26.2269	5.22163	-75.0711	25.978		3.02437	21.2793	0.36995	17.9588	0.81605	16.8985	1.26898
3.03437	-21.0374	2.39591	-26.3007	5.23146	-75.2367	26.0133		3.03437	21.2793	0.36985	17.9589	0.81719	16.9032	1.26914
3.04437	-21.084	2.40428	-26.2897	5.25781	-75.4522	26.0559		3.04437	21.2804	0.37016	17.9575	0.8182	16.9003	1.26749
3.05437	-21.1027	2.41358	-26.2825	5.26442	-75.6129	26.1181		3.05437	21.2803	0.37052	17.9601	0.81992	16.8937	1.26866
3.06437	-21.1118	2.42066	-26.337	5.2659	-75.7631	26.1536		3.06437	21.2796	0.37046	17.9528	0.82299	16.8844	1.26836
3.07437	-21.1428	2.42785	-26.4119	5.26015	-75.7129	26.1879		3.07437	21.2813	0.37045	17.9483	0.82543	16.874	1.26744
3.08437	-21.1939	2.43637	-26.4822	5.27562	-75.8275	26.2147		3.08437	21.2837	0.37012	17.9481	0.82504	16.8763	1.26922
3.09438	-21.2146	2.43154	-26.5728	5.27539	-75.8347	26.2259		3.09438	21.2832	0.37018	17.9506	0.82615	16.8652	1.27069
3.10437	-21.2474	2.43402	-26.6671	5.30467	-75.8664	26.1904		3.10437	21.2821	0.37039	17.9525	0.8268	16.8695	1.27241
3.11437	-21.2988	2.43745	-26.7263	5.33223	-76.0945	26.2065		3.11437	21.2828	0.37081	17.9493	0.82769	16.8666	1.27476
3.12437	-21.3289	2.43722	-26.9231	5.34225	-76.0782	26.1867		3.12437	21.2845	0.37078	17.9519	0.82886	16.8607	1.27863
3.13437	-21.3217	2.44051	-27.0033	5.35301	-76.1025	26.1722		3.13437	21.2858	0.3704	17.9542	0.83046	16.8574	1.27871
3.14437	-21.3094	2.43948	-27.0775	5.3605	-76.0766	26.1805		3.14437	21.2838	0.37056	17.9534	0.83247	16.8606	1.27927
3.15437	-21.3156	2.43789	-27.0972	5.37146	-76.0613	26.1734		3.15437	21.2843	0.37022	17.952	0.83277	16.855	1.28179
3.16438	-21.3179	2.43645	-27.2117	5.3653	-76.0975	26.1674		3.16438	21.2812	0.3703	17.9526	0.83499	16.8516	1.28372
3.17438	-21.374	2.43674	-27.3791	5.37142	-76.183	26.1536		3.17438	21.2774	0.37013	17.9547	0.83502	16.8475	1.28374
3.18438	-21.4165	2.43763	-27.554	5.4012	-76.1878	26.1901		3.18438	21.2754	0.37014	17.9562	0.83548	16.8509	1.28364
3.19437	-21.4719	2.44248	-27.6757	5.41487	-76.2428	26.2228		3.19437	21.2762	0.3702	17.9606	0.83558	16.8419	1.28266
3.20438	-21.5367	2.44666	-27.7506	5.43572	-76.3439	26.2213		3.20438	21.274	0.36982	17.9614	0.83617	16.8267	1.28229
3.21437	-21.5633	2.44924	-27.8183	5.45753	-76.338	26.2017		3.21437	21.2742	0.36958	17.9607	0.83723	16.8208	1.27986
3.22438	-21.5921	2.45148	-27.9489	5.49229	-76.3826	26.2503		3.22438	21.2735	0.36932	17.9599	0.83671	16.8206	1.27867
3.23437	-21.6435	2.45428	-28.1633	5.51912	-76.4025	26.323		3.23437	21.2757	0.3685	17.9542	0.83575	16.8178	1.28044
3.24438	-21.6696	2.45512	-28.3247	5.52298	-76.3699	26.3529		3.24438	21.2738	0.36828	17.9493	0.83583	16.8089	1.28022
3.25437	-21.7051	2.45327	-28.4418	5.54344	-76.31	26.3561		3.25437	21.2759	0.36786	17.9551	0.83514	16.8123	1.27617
3.26437	-21.7316	2.45922	-28.6578	5.58138	-76.2906	26.3775		3.26437	21.276	0.36752	17.9546	0.83482	16.8073	1.27891
3.27437	-21.7545	2.46657	-28.8842	5.59912	-76.3113	26.4158		3.27437	21.2767	0.36718	17.955	0.83435	16.8019	1.27751
3.28437	-21.7719	2.46762	-29.035	5.63903	-76.3216	26.4214		3.28437	21.2771	0.36737	17.954	0.8342	16.8002	1.27796
3.29437	-21.7874	2.47092	-29.1537	5.67843	-76.3155	26.3878		3.29437	21.2754	0.3671	17.9566	0.83501	16.7902	1.27641
3.30437	-21.8125	2.46899	-29.2757	5.73646	-76.2712	26.3897		3.30437	21.2781	0.36665	17.9562	0.83571	16.7756	1.28011
3.31437	-21.844	2.47263	-29.4461	5.78006	-76.4569	26.371		3.31437	21.2837	0.36636	17.9545	0.83678	16.7615	1.28443
3.32437	-21.8091	2.47599	-29.5874	5.82526	-76.4691	26.3561		3.32437	21.2841	0.36623	17.947	0.83723	16.7578	1.28549
3.33437	-21.7654	2.48284	-29.7765	5.87956	-76.4039	26.3817		3.33437	21.2829	0.36583	17.9412	0.83745	16.7487	1.28538
3.34438	-21.7747	2.48698	-29.8778	5.92652	-76.5097	26.3838		3.34438	21.2812	0.36587	17.9369	0.83677	16.75	1.28633
3.35437	-21.7823	2.4917	-29.9465	5.93985	-76.5147	26.4193		3.35437	21.2804	0.36561	17.9306	0.83606	16.7485	1.28993
3.36437	-21.7722	2.50121	-30.107	5.99511	-76.5803	26.4594		3.36437	21.2787	0.3658	17.9276	0.83517	16.7418	1.29226
3.37437	-21.7827	2.50621	-30.1862	6.04778	-76.6912	26.4524		3.37437	21.2783	0.36613	17.908	0.8362	16.743	1.29176
3.38437	-21.7762	2.50688	-30.203	6.07869	-76.7999	26.4113		3.38437	21.2782	0.36584	17.9023	0.83532	16.7402	1.29204
3.39437	-21.8147	2.51303	-30.3874	6.11869	-76.8265	26.3456		3.39437	21.2803	0.36575	17.8974	0.8341	16.7459	1.29091
3.40437	-21.8226	2.51859	-30.5368	6.15205	-76.8412	26.3644		3.40437	21.281	0.36547	17.8983	0.83257	16.746	1.28966
3.41438	-21.8207	2.52369	-30.643	6.19873	-76.9247	26.3434		3.41438	21.2821	0.36514	17.8933	0.8312	16.7503	1.28678
3.42438	-21.831	2.52238	-30.7295	6.23178	-76.8893	26.3363		3.42438	21.2801	0.36559	17.892	0.83039	16.7513	1.28646
3.43438	-21.8041	2.52852	-30.8728	6.27283	-76.939	26.3597		3.43438	21.2788	0.36618	17.8863	0.83055	16.7524	1.28929
3.44437	-21.8086	2.53147	-31.0124	6.27981	-77.0182	26.3367		3.44437	21.2755	0.36614	17.882	0.83029	16.7566	1.29101
3.45438	-21.7882	2.53593	-31.1719	6.30121	-77.2131	26.3333		3.45438	21.2692	0.36579	17.8816	0.82883	16.7637	1.29151
3.46437	-21.7641	2.5434	-31.2431	6.32546	-77.2838	26.3554		3.46437	21.2674	0.36587	17.8742	0.82911	16.7641	1.29149
3.47438	-21.7182	2.55007	-31.3863	6.35313	-77.354	26.3725		3.47438	21.2651	0.36624	17.8656	0.82882	16.7649	1.2929
3.48437	-21.7128	2.55071	-31.599	6.3916	-77.3844	26.3445		3.48437	21.2637	0.3664	17.8559	0.82884	16.7706	1.29378
3.49438	-21.7346	2.55578	-31.8816	6.43981	-77.4291	26.3854		3.49438	21.2636	0.36626	17.8521	0.82674	16.7745	1.29107
3.50437	-21.7368	2.55876	-31.9617	6.46694	-77.2947	26.3243		3.50437	21.2632	0.36674	17.844	0.82663	16.7802	1.28752
3.51437	-21.7482	2.5624	-32.0784	6.47554	-77.2566	26.282		3.51437	21.2648	0.36699	17.8318	0.82567	16.7766	1.28665
3.52437	-21.7543	2.5659	-32.2701	6.50403	-77.2336	26.297		3.52437	21.2627	0.36748	17.8167	0.82528	16.7751	1.2855
3.53437	-21.7539	2.56154	-32.473	6.53326	-77.2981	26.2869		3.53437	21.2613	0.36808	17.8048	0.82575	16.7696	1.28498
3.54437	-21.7904	2.55845	-32.6598	6.58351	-77.412	26.2706		3.54437	21.259	0.36827	17.7972	0.82622	16.7723	1.28403
3.55437	-21.7914	2.55392	-32.7698	6.59924	-77.5834	26.2699		3.55437	21.2568	0.3682	17.7855	0.82555	16.7816	1.28176
3.56437	-21.7986	2.55429	-32.9172	6.62199	-77.6269	26.2967		3.56437	21.255	0.36816	17.7802	0.8249	16.777	1.28013
3.57437	-21.7844	2.55935	-33.1254	6.66233	-77.6946	26.2866		3.57437	21.2563	0.36827	17.7746	0.82534	16.7865	1.2789
3.58437	-21.8204	2.55648	-33.3224	6.69071	-77.7592	26.3236		3.58437	21.2574	0.36855	17.7601	0.82788	16.7892	1.2762
3.59438	-21.8407	2.55317	-33.5188	6.72877	-77.8448	26.3598		3.59438	21.2572	0.36876	17.7502	0.8281	16.7932	1.2741
3.60437	-21.8623	2.55103	-33.7746	6.77691	-77.9275	26.3944		3.60437	21.2575	0.36908	17.7432	0.82734	16.7895	1.27374
3.61437	-21.8572	2.55271	-33.9772	6.82321	-77.9698	26.4225		3.61437	21.2579	0.36933	17.7344	0.8281	16.7876	1.27211
3.62437	-21.8492	2.55182	-34.2726	6.8491	-78.063	26.4535		3.62437	21.2557	0.36992	17.7265	0.8293	16.786	1.26881
3.63437	-21.8927	2.55191	-34.5404	6.86387	-78.1827	26.4627		3.63437	21.2548	0.37014	17.7232	0.82906	16.7817	1.26853
3.64437	-21.9001	2.54746	-34.7158	6.89266	-78.2737	26.415		3.64437	21.2534	0.37029	17.7101	0.82944	16.7764	1.26501
3.65437	-21.9033	2.54817	-34.8735	6.9313	-78.4769	26.4071		3.65437	21.252	0.3702	17.7001	0.82995	16.781	1.26346
3.66438	-21.8667	2.54945	-35.108	6.97664	-78.592	26.3751		3.66438	21.2551	0.37007	17.6918	0.82827	16.7793	1.26266
3.67438	-21.8907	2.54784	-35.2147	7.02535	-78.5866	26.407		3.67438	21.2581	0.37024	17.683	0.82787	16.7858	1.26182
3.68438	-21.8858	2.54701	-35.3379	7.06085	-78.746	26.4583		3.68438	21.2619	0.3698	17.6701	0.82804	16.7791	1.26248
3.69437	-21.9351	2.54289	-35.4798	7.09338	-78.6493	26.4846		3.69437	21.2604	0.36942	17.655	0.82801	16.782	1.26102
3.70438	-22.0307	2.54235	-35.6511	7.11155	-78.4874	26.4573		3.70438	21.264	0.36945	17.6417	0.82882	16.7839	1.26202
3.71437	-22.071	2.53975	-35.8186	7.13626	-78.588	26.4839		3.71437	21.2656	0.36957	17.6374	0.82868	16.7841	1.26374
3.72438	-22.1332	2.53893	-36.0402	7.18403	-78.6872	26.5136		3.72438	21.27	0.36955	17.6267	0.8303	16.7787	1.26317
3.73437	-22.1411	2.53352	-36.1527	7.22554	-78.6818	26.5133		3.73437	21.2681	0.36985	17.6153	0.83145	16.7784	1.25945
3.74438	-22.1724	2.52604	-36.3023	7.27122	-78.7748	26.4903		3.74438	21.2683	0.37061	17.5982	0.83284	16.7841	1.25997
3.75437	-22.1925	2.52271	-36.5436	7.32864	-78.823	26.4618		3.75437	21.2658	0.37142	17.5861	0.83326	16.7898	1.25848
3.76437	-22.2176	2.5261	-36.8007	7.38381	-78.9812	26.4539		3.76437	21.265	0.37206	17.5776	0.83298	16.7965	1.25283
3.77437	-22.2758	2.53067	-37.1035	7.42303	-79.0562	26.4323		3.77437	21.264	0.37263	17.5626	0.83492	16.8032	1.25302
3.78437	-22.3114	2.53124	-37.3297	7.4735	-79.1643	26.4249		3.78437	21.2636	0.37285	17.5474	0.83577	16.8003	1.25206
3.79437	-22.3461	2.53094	-37.5119	7.49932	-79.2667	26.4638		3.79437	21.2622	0.37302	17.5298	0.83586	16.8017	1.25342
3.80437	-22.4194	2.5388	-37.6738	7.55012	-79.2439	26.4228		3.80437	21.2591	0.37313	17.5212	0.8355	16.8056	1.25156
3.81437	-22.4853	2.54302	-37.791	7.58296	-79.2551	26.4323		3.81437	21.2529	0.37359	17.5112	0.83524	16.8182	1.24992
3.82437	-22.5197	2.54756	-37.9282	7.6196	-79.236	26.4401		3.82437	21.2536	0.37359	17.5026	0.83636	16.8176	1.24859
3.83437	-22.5284	2.55116	-38.0916	7.67191	-79.2703	26.3886		3.83437	21.2514	0.37342	17.4927	0.83786	16.8221	1.24892
3.84438	-22.5573	2.55458	-38.2846	7.71044	-79.3673	26.3007		3.84438	21.2516	0.37349	17.4813	0.83951	16.8155	1.24998
3.85437	-22.5952	2.55937	-38.513	7.75383	-79.3702	26.2999		3.85437	21.2509	0.37377	17.4677	0.8416	16.8121	1.24946
3.86437	-22.6078	2.55416	-38.6362	7.80863	-79.3969	26.2611		3.86437	21.2532	0.37395	17.455	0.84363	16.8165	1.24969
3.87437	-22.6456	2.55438	-38.7551	7.83351	-79.4189	26.1801		3.87437	21.2542	0.37385	17.4516	0.84211	16.8086	1.25178
3.88437	-22.6957	2.5565	-38.9659	7.88063	-79.6544	26.1939		3.88437	21.2507	0.37418	17.4362	0.84318	16.8035	1.25281
3.89437	-22.7212	2.55661	-39.2114	7.92623	-79.8204	26.1545		3.89437	21.2478	0.37382	17.4269	0.84414	16.7907	1.25193
3.90437	-22.7658	2.56003	-39.4194	7.96539	-79.7565	26.0957		3.90437	21.2467	0.37413	17.4133	0.84426	16.7762	1.25388
3.91438	-22.7769	2.56446	-39.6515	7.97992	-79.8384	26.04		3.91438	21.2484	0.37412	17.3999	0.84532	16.7622	1.25485
3.92438	-22.8131	2.56518	-39.8077	8.00976	-79.8231	26.0379		3.92438	21.2485	0.37376	17.3927	0.84697	16.7621	1.25816
3.93438	-22.8277	2.57103	-40.0072	8.05479	-79.9693	26.0805		3.93438	21.2501	0.3734	17.3889	0.84782	16.7512	1.25979
3.94437	-22.8832	2.57275	-40.228	8.09995	-79.92	26.0798		3.94437	21.2494	0.37367	17.3825	0.84949	16.7542	1.25936
3.95438	-22.8755	2.57342	-40.3782	8.14641	-79.9549	26.0682		3.95438	21.2477	0.3742	17.3692	0.85181	16.7585	1.25715
3.96437	-22.8581	2.57136	-40.5118	8.16149	-80.0808	26.1061		3.96437	21.2461	0.37418	17.3636	0.85241	16.7512	1.25838
3.97438	-22.8817	2.57546	-40.6825	8.20626	-80.2938	26.1258		3.97438	21.2433	0.37432	17.3555	0.85423	16.7436	1.2588
3.98437	-22.9553	2.58385	-40.8101	8.23855	-80.3473	26.097		3.98437	21.2441	0.37405	17.3571	0.85533	16.7379	1.25752
3.99438	-22.9542	2.59461	-41.0768	8.2844	-80.2832	26.0705		3.99438	21.2417	0.37498	17.3494	0.85725	16.7265	1.25951
4.00437	-22.9903	2.60278	-41.3531	8.31914	-80.2412	26.0453		4.00437	21.2405	0.37535	17.3385	0.85959	16.7172	1.26084
4.01437	-23.051	2.61104	-41.5929	8.3698	-80.238	26.0425		4.01437	21.2373	0.37591	17.3296	0.8619	16.7094	1.26289
4.02437	-23.1064	2.61667	-41.7453	8.41959	-80.2416	26.0117		4.02437	21.2349	0.37589	17.3205	0.86333	16.7045	1.26264
4.03437	-23.1471	2.61665	-41.9176	8.44633	-80.3457	25.9923		4.03437	21.2335	0.37538	17.3148	0.8649	16.7011	1.26154
4.04437	-23.165	2.61732	-42.1624	8.46312	-80.3531	26.0039		4.04437	21.233	0.37496	17.3079	0.86578	16.6915	1.26461
4.05438	-23.2194	2.61629	-42.2692	8.50117	-80.3572	25.982		4.05438	21.2295	0.37548	17.3067	0.86757	16.6831	1.26548
4.06437	-23.2868	2.61714	-42.4599	8.55658	-80.4135	25.9548		4.06437	21.2263	0.37587	17.3023	0.86645	16.6864	1.26732
4.07437	-23.32	2.61866	-42.6306	8.60803	-80.5842	25.965		4.07437	21.2224	0.37607	17.2966	0.86486	16.6785	1.26985
4.08437	-23.3235	2.62541	-42.7803	8.64911	-80.6317	25.9831		4.08437	21.2209	0.37568	17.2983	0.86314	16.6722	1.27108
4.09438	-23.3386	2.62819	-42.8869	8.70395	-80.7061	25.973		4.09438	21.2191	0.37554	17.2933	0.86186	16.6604	1.27075
4.10437	-23.3504	2.62924	-43.038	8.74819	-80.714	25.943		4.10437	21.2159	0.37554	17.2828	0.86318	16.6636	1.2703
4.11437	-23.3803	2.62795	-43.1957	8.79242	-80.6526	25.9067		4.11437	21.2144	0.37524	17.2827	0.86396	16.6629	1.27025
4.12437	-23.4148	2.62868	-43.3116	8.83834	-80.7408	25.9341		4.12437	21.2137	0.37481	17.2815	0.86352	16.6627	1.27117
4.13437	-23.4352	2.62706	-43.5022	8.89897	-80.885	25.9838		4.13437	21.2107	0.37533	17.2693	0.86644	16.6496	1.27234
4.14437	-23.4989	2.62888	-43.6869	8.92601	-81.0467	26.0012		4.14437	21.2101	0.37521	17.2641	0.86636	16.6422	1.27529
4.15437	-23.5131	2.63175	-43.8355	8.98803	-81.1634	26.063		4.15437	21.2082	0.37613	17.2583	0.86677	16.6411	1.27475
4.16438	-23.49	2.6322	-43.9643	9.05464	-81.2671	26.0937		4.16438	21.2043	0.37631	17.2487	0.86884	16.6358	1.273
4.17438	-23.4549	2.63461	-43.9672	9.11013	-81.2987	26.0482		4.17438	21.1982	0.37622	17.245	0.86952	16.631	1.2759
4.18438	-23.4297	2.63694	-44.0701	9.15748	-81.5843	26.0516		4.18438	21.1928	0.37651	17.2432	0.86953	16.6275	1.27754
4.19437	-23.376	2.63707	-44.2792	9.22501	-81.651	26.0413		4.19437	21.1898	0.37687	17.2418	0.87013	16.6286	1.2789
4.20438	-23.351	2.63667	-44.4811	9.28937	-81.6955	26.0285		4.20438	21.1868	0.37694	17.2438	0.87005	16.6248	1.28026
4.21437	-23.3644	2.64162	-44.6292	9.33734	-81.8132	26.022		4.21437	21.1867	0.37698	17.2376	0.86926	16.6165	1.28232
4.22438	-23.3871	2.64741	-44.7273	9.39071	-81.9153	25.9853		4.22438	21.1804	0.37704	17.2354	0.86856	16.6065	1.28601
4.23437	-23.3853	2.6503	-44.8057	9.46405	-82.0534	25.9341		4.23437	21.1766	0.3769	17.237	0.86838	16.6027	1.2883
4.24438	-23.4345	2.65726	-44.853	9.52606	-82.2047	25.915		4.24438	21.1765	0.3763	17.234	0.86823	16.602	1.28907
4.25437	-23.4138	2.671	-44.9465	9.57426	-82.5025	25.9507		4.25437	21.1763	0.37628	17.2252	0.86969	16.5997	1.2918
4.26437	-23.4582	2.67665	-45.0345	9.63178	-82.6863	25.9624		4.26437	21.1724	0.376	17.2156	0.87311	16.5932	1.2967
4.27437	-23.4528	2.67981	-45.0773	9.70044	-82.8156	25.9649		4.27437	21.1691	0.37575	17.2195	0.87217	16.5863	1.29714
4.28437	-23.4615	2.68569	-45.1514	9.75946	-82.9121	25.9582		4.28437	21.1664	0.37585	17.2219	0.87168	16.5818	1.29914
4.29437	-23.4518	2.69073	-45.2425	9.79958	-82.972	26.0192		4.29437	21.1665	0.37595	17.2207	0.87148	16.58	1.29977
4.30438	-23.4688	2.69674	-45.3135	9.83809	-83.0726	26.002		4.30438	21.1653	0.37603	17.2207	0.87155	16.576	1.30338
4.31437	-23.5116	2.70206	-45.4032	9.88624	-83.0775	26.0464		4.31437	21.166	0.37604	17.2164	0.87355	16.5593	1.30561
4.32437	-23.5929	2.70576	-45.503	9.93007	-83.2003	26.0674		4.32437	21.1631	0.37632	17.2125	0.87422	16.5477	1.30792
4.33437	-23.6313	2.70208	-45.5556	9.94709	-83.4038	26.0706		4.33437	21.1654	0.37689	17.2112	0.87384	16.5403	1.31055
4.34438	-23.6354	2.70294	-45.6678	9.9697	-83.5563	26.0798		4.34438	21.1644	0.377	17.2147	0.87346	16.5411	1.31073
4.35437	-23.6895	2.70507	-45.7907	10.0424	-83.6219	26.071		4.35437	21.1647	0.37728	17.2175	0.87263	16.5442	1.31141
4.36437	-23.7662	2.70504	-45.8502	10.0858	-83.6319	26.0481		4.36437	21.16	0.3774	17.2187	0.87273	16.5442	1.31071
4.37437	-23.7872	2.70355	-45.9904	10.1534	-83.7274	26.0547		4.37437	21.1564	0.37742	17.2132	0.87582	16.5468	1.31208
4.38437	-23.7843	2.70618	-46.1964	10.226	-83.7376	26.0597		4.38437	21.1584	0.37746	17.2153	0.87738	16.5424	1.31466
4.39437	-23.7469	2.70071	-46.2741	10.2683	-83.8204	26.0767		4.39437	21.1561	0.37785	17.2108	0.87729	16.5443	1.31776
4.40437	-23.752	2.69995	-46.3563	10.3246	-83.8895	26.0802		4.40437	21.1561	0.37754	17.2136	0.87974	16.5504	1.31798
4.41438	-23.7983	2.70322	-46.4457	10.3788	-83.9919	26.0984		4.41438	21.1563	0.37761	17.2173	0.88178	16.5568	1.31816
4.42438	-23.834	2.70822	-46.5854	10.424	-84.0987	26.1037		4.42438	21.1592	0.37749	17.2251	0.88147	16.5549	1.31468
4.43438	-23.8849	2.71243	-46.6769	10.4392	-84.2163	26.1375		4.43438	21.1599	0.37782	17.2222	0.88355	16.5457	1.31517
4.44437	-23.941	2.71722	-46.785	10.4973	-84.3887	26.1619		4.44437	21.1654	0.37754	17.2138	0.88625	16.5385	1.31698
4.45438	-23.9854	2.72131	-46.7559	10.5369	-84.5135	26.2004		4.45438	21.1694	0.37704	17.2134	0.88743	16.531	1.31897
4.46437	-24.0422	2.72628	-46.898	10.596	-84.5627	26.1269		4.46437	21.1699	0.377	17.2083	0.88923	16.53	1.31891
4.47438	-24.1495	2.72769	-47.0202	10.6694	-84.6124	26.0868		4.47438	21.1711	0.37682	17.2094	0.89077	16.5307	1.31897
4.48437	-24.1837	2.7281	-47.0918	10.7404	-84.7078	26.0871		4.48437	21.1708	0.37662	17.2029	0.89311	16.526	1.3194
4.49438	-24.2243	2.72628	-47.0688	10.7771	-84.8963	26.0843		4.49438	21.1693	0.37604	17.2085	0.89261	16.5266	1.31746
4.50437	-24.2375	2.72866	-47.1433	10.8411	-85.1492	26.1017		4.50437	21.1725	0.37581	17.213	0.89185	16.516	1.32185
4.51437	-24.2547	2.73091	-47.3219	10.9187	-85.4	26.177		4.51437	21.1724	0.37571	17.2168	0.89263	16.5121	1.324
4.52437	-24.2912	2.73008	-47.3563	10.9811	-85.4958	26.1582		4.52437	21.1754	0.37565	17.2236	0.89422	16.5081	1.32755
4.53437	-24.3024	2.73225	-47.4386	11.0359	-85.5736	26.1811		4.53437	21.1762	0.37584	17.2247	0.89511	16.5058	1.33047
4.54437	-24.2982	2.7351	-47.5158	11.1171	-85.488	26.1979		4.54437	21.1777	0.37617	17.2254	0.89602	16.5125	1.33108
4.55438	-24.3348	2.74065	-47.6753	11.2131	-85.5794	26.2232		4.55438	21.1804	0.37627	17.2223	0.89699	16.515	1.33317
4.56437	-24.3275	2.73901	-47.7652	11.285	-85.837	26.2591		4.56437	21.1803	0.37629	17.22	0.89979	16.5129	1.33602
4.57437	-24.3554	2.73907	-47.8897	11.364	-85.9536	26.3238		4.57437	21.1777	0.37652	17.2186	0.90356	16.5127	1.33627
4.58437	-24.3196	2.74552	-47.9104	11.4001	-86.0421	26.3223		4.58437	21.1763	0.37667	17.2133	0.90588	16.5053	1.33772
4.59438	-24.3175	2.74874	-47.9747	11.453	-86.1421	26.2903		4.59438	21.178	0.37675	17.2102	0.90855	16.5066	1.33921
4.60437	-24.3553	2.74412	-47.9674	11.4898	-86.1345	26.2723		4.60437	21.1772	0.37688	17.2122	0.91093	16.4983	1.34
4.61437	-24.3967	2.74517	-48.0261	11.5127	-86.2229	26.2754		4.61437	21.1724	0.37754	17.2088	0.91248	16.4998	1.3418
4.62437	-24.4267	2.74655	-48.1383	11.5844	-86.2303	26.2909		4.62437	21.1715	0.37801	17.1993	0.91695	16.4933	1.34291
4.63437	-24.4147	2.74821	-48.1633	11.6466	-86.2259	26.289		4.63437	21.1746	0.37719	17.1974	0.91769	16.5049	1.34064
4.64437	-24.4489	2.75364	-48.2751	11.7075	-86.2622	26.3398		4.64437	21.1787	0.37736	17.1977	0.91962	16.5073	1.34018
4.65437	-24.4409	2.76369	-48.3044	11.7957	-86.2282	26.3457		4.65437	21.1802	0.37672	17.1984	0.92127	16.5048	1.34279
4.66438	-24.4576	2.76366	-48.2786	11.86	-86.2553	26.3198		4.66438	21.1803	0.37697	17.2023	0.9226	16.503	1.34676
4.67438	-24.4283	2.7685	-48.3544	11.9388	-86.3244	26.281		4.67438	21.1833	0.3771	17.1965	0.92508	16.5017	1.34718
4.68437	-24.4285	2.77492	-48.4647	12.0038	-86.3657	26.2408		4.68437	21.1848	0.37759	17.192	0.92639	16.4981	1.34973
4.69437	-24.4015	2.78287	-48.5675	12.0551	-86.5978	26.2309		4.69437	21.1837	0.37835	17.1861	0.92957	16.4856	1.35379
4.70438	-24.3892	2.79426	-48.7246	12.1281	-86.9002	26.2782		4.70438	21.1832	0.37862	17.1866	0.92982	16.4815	1.35641
4.71437	-24.3685	2.80443	-48.8409	12.1633	-86.932	26.2745		4.71437	21.1789	0.37893	17.1825	0.93274	16.4874	1.35529
4.72438	-24.3401	2.8133	-48.9674	12.2262	-87.0127	26.2774		4.72438	21.1765	0.37953	17.1755	0.93683	16.4948	1.35356
4.73437	-24.3331	2.82732	-49.1457	12.3007	-87.0515	26.2625		4.73437	21.1776	0.38025	17.169	0.94141	16.4945	1.3556
4.74438	-24.3443	2.84023	-49.2143	12.3519	-87.1053	26.2342		4.74438	21.1742	0.38076	17.1752	0.9424	16.4836	1.35909
4.75437	-24.3539	2.84823	-49.2345	12.3887	-87.2486	26.2437		4.75437	21.1734	0.3807	17.1798	0.94428	16.4699	1.36132
4.76437	-24.3482	2.8481	-49.285	12.4125	-87.322	26.2305		4.76437	21.1757	0.38043	17.1777	0.94522	16.461	1.36317
4.77437	-24.3281	2.85124	-49.2696	12.474	-87.4784	26.2102		4.77437	21.176	0.3804	17.1718	0.94791	16.4621	1.3639
4.78437	-24.3634	2.85333	-49.2707	12.4922	-87.5959	26.2271		4.78437	21.1775	0.37975	17.1642	0.95093	16.462	1.36492
4.79437	-24.4053	2.85999	-49.3061	12.5194	-87.4976	26.2065		4.79437	21.1777	0.37971	17.16	0.95476	16.4701	1.36531
4.80438	-24.3955	2.86058	-49.4477	12.5387	-87.576	26.2516		4.80438	21.176	0.38027	17.1486	0.96039	16.4681	1.364
4.81437	-24.4142	2.8664	-49.4513	12.5818	-87.6671	26.2669		4.81437	21.1757	0.3803	17.1473	0.96172	16.4666	1.36453
4.82437	-24.4415	2.86624	-49.5485	12.6431	-87.7744	26.2479		4.82437	21.1764	0.38067	17.1429	0.96519	16.4715	1.3683
4.83437	-24.4858	2.86646	-49.7019	12.7056	-87.9883	26.2922		4.83437	21.1773	0.38067	17.1438	0.96693	16.4736	1.36996
4.84438	-24.5144	2.86908	-49.8062	12.7963	-88.0107	26.3408		4.84438	21.1782	0.38064	17.1363	0.97032	16.4654	1.36969
4.85437	-24.5357	2.86989	-49.9328	12.8541	-88.1641	26.316		4.85437	21.1746	0.38089	17.1343	0.97306	16.4627	1.36878
4.86437	-24.6173	2.87466	-50.042	12.9305	-88.3405	26.335		4.86437	21.1757	0.38103	17.1293	0.97455	16.4561	1.37045
4.87437	-24.6507	2.87596	-50.225	13.0054	-88.433	26.3634		4.87437	21.1767	0.38094	17.1286	0.9768	16.454	1.37251
4.88437	-24.6703	2.8819	-50.3009	13.0561	-88.3504	26.3261		4.88437	21.1754	0.38098	17.1261	0.97911	16.4595	1.37258
4.89437	-24.707	2.88396	-50.356	13.1429	-88.2772	26.3589		4.89437	21.1749	0.38125	17.1236	0.98351	16.4556	1.37357
4.90437	-24.7559	2.89031	-50.5196	13.248	-88.4505	26.3708		4.90437	21.1756	0.3813	17.1206	0.98526	16.4526	1.37553
4.91438	-24.8163	2.89649	-50.6025	13.3329	-88.4802	26.3783		4.91438	21.174	0.381	17.1206	0.98617	16.4452	1.37577
4.92438	-24.863	2.90355	-50.7736	13.404	-88.5934	26.3827		4.92438	21.173	0.38085	17.1085	0.9908	16.4421	1.37772
4.93437	-24.9243	2.90837	-50.9442	13.4911	-88.6882	26.3833		4.93437	21.1721	0.38072	17.1045	0.99196	16.4483	1.37669
4.94437	-24.9942	2.91055	-51.1056	13.5617	-88.8817	26.3819		4.94437	21.1686	0.38119	17.1062	0.99198	16.4406	1.37745
4.95438	-25.0706	2.91584	-51.2592	13.6234	-88.9312	26.4301		4.95438	21.1654	0.38166	17.0973	0.99465	16.4279	1.38116
4.96437	-25.1876	2.92424	-51.4803	13.7617	-88.9089	26.4533		4.96437	21.1662	0.38115	17.095	0.99477	16.4276	1.38434
4.97438	-25.248	2.93117	-51.6675	13.8742	-88.8225	26.4088		4.97438	21.1671	0.38143	17.0854	0.99609	16.4212	1.38649
4.98437	-25.2991	2.93552	-51.914	13.9752	-88.974	26.4334		4.98437	21.1677	0.3815	17.0797	0.99806	16.424	1.38789
4.99438	-25.4045	2.9391	-52.0351	14.0503	-89.1405	26.4828		4.99438	21.1681	0.38154	17.0693	1.00133	16.4199	1.39032
5.00437	-25.4717	2.94329	-52.1363	14.1387	-89.3207	26.5008		5.00437	21.164	0.38152	17.0641	1.00401	16.4214	1.38892
5.01437	-25.5156	2.94801	-52.2639	14.1903	-89.4577	26.4976		5.01437	21.1643	0.38116	17.0578	1.00651	16.4208	1.38777
5.02437	-25.5629	2.95221	-52.4676	14.3056	-89.4773	26.5305		5.02437	21.1627	0.38112	17.0531	1.00751	16.4141	1.38678
5.03437	-25.6175	2.96472	-52.5633	14.3994	-89.4762	26.5516		5.03437	21.1588	0.38104	17.0525	1.00705	16.409	1.38715
5.04437	-25.6628	2.97825	-52.7352	14.5035	-89.448	26.5849		5.04437	21.1538	0.38095	17.0495	1.00689	16.4099	1.38703
5.05438	-25.7168	2.98385	-52.9342	14.5937	-89.5474	26.5903		5.05438	21.1515	0.38099	17.042	1.00746	16.4026	1.38742
5.06437	-25.7902	2.98609	-53.0795	14.6459	-89.5156	26.5744		5.06437	21.1496	0.38117	17.0457	1.00677	16.3995	1.38792
5.07437	-25.8247	2.99005	-53.2638	14.7593	-89.4893	26.5769		5.07437	21.1497	0.38123	17.0415	1.00651	16.3928	1.39095
5.08437	-25.8905	2.99234	-53.4614	14.8689	-89.5235	26.5672		5.08437	21.1471	0.38134	17.0365	1.00793	16.3861	1.39328
5.09438	-25.9552	2.99399	-53.6566	14.974	-89.6679	26.5649		5.09438	21.1425	0.38141	17.0337	1.0093	16.3848	1.3948
5.10437	-26.0319	3.00378	-53.8083	15.0678	-89.7842	26.5815		5.10437	21.1413	0.38134	17.0238	1.01067	16.3818	1.39423
5.11437	-26.07	3.01092	-54.0385	15.1526	-90.0087	26.6295		5.11437	21.1391	0.38064	17.0195	1.01327	16.3684	1.39437
5.12437	-26.1097	3.01916	-54.1429	15.2775	-90.1452	26.6535		5.12437	21.1368	0.38005	17.0169	1.0111	16.3687	1.39566
5.13437	-26.1526	3.02129	-54.2699	15.356	-90.1645	26.6383		5.13437	21.1315	0.38035	17.0134	1.01103	16.3637	1.39859
5.14437	-26.2243	3.02011	-54.4182	15.4643	-90.2634	26.6561		5.14437	21.1241	0.38035	17.0098	1.01343	16.3676	1.40113
5.15437	-26.2785	3.02365	-54.5637	15.5448	-90.4216	26.6362		5.15437	21.1178	0.38046	16.9994	1.01617	16.3587	1.39965
5.16438	-26.3824	3.02861	-54.7424	15.6122	-90.5376	26.6377		5.16438	21.1122	0.38038	16.9914	1.01791	16.3607	1.39857
5.17438	-26.4526	3.03227	-55.0339	15.7154	-90.6812	26.6806		5.17438	21.1052	0.38073	16.9858	1.01911	16.3557	1.40058
5.18437	-26.515	3.03662	-55.2651	15.8242	-90.6102	26.6596		5.18437	21.0987	0.38093	16.9792	1.0219	16.3539	1.40088
5.19437	-26.6056	3.04333	-55.2884	15.8676	-90.6146	26.6627		5.19437	21.0939	0.38047	16.9748	1.02213	16.3545	1.40097
5.20438	-26.6577	3.05088	-55.4575	15.929	-90.6753	26.6699		5.20438	21.0878	0.38023	16.9646	1.02521	16.357	1.40394
5.21437	-26.6891	3.05673	-55.6373	16.0019	-90.7722	26.7025		5.21437	21.0825	0.38089	16.9553	1.02957	16.3539	1.40707
5.22438	-26.7199	3.06396	-55.8446	16.0897	-90.7591	26.7018		5.22438	21.0798	0.38079	16.9507	1.03086	16.353	1.40761
5.23437	-26.7625	3.07259	-55.9757	16.1666	-90.7399	26.7105		5.23437	21.0744	0.38065	16.9409	1.03101	16.3439	1.40873
5.24438	-26.7551	3.0802	-56.2451	16.2826	-90.7575	26.7383		5.24438	21.0689	0.38076	16.9273	1.03388	16.3442	1.40864
5.25437	-26.8223	3.08595	-56.3435	16.3284	-90.7189	26.6981		5.25437	21.0636	0.38076	16.9164	1.03622	16.3456	1.40763
5.26437	-26.8766	3.08643	-56.4643	16.3966	-90.6598	26.6654		5.26437	21.0573	0.38139	16.9104	1.03778	16.3459	1.4072
5.27437	-26.9358	3.09016	-56.6516	16.4779	-90.6412	26.6644		5.27437	21.0528	0.38192	16.9068	1.03886	16.3447	1.40928
5.28437	-26.9936	3.09835	-56.7531	16.4844	-90.6998	26.6757		5.28437	21.0464	0.3828	16.9092	1.03878	16.3454	1.40897
5.29437	-27.0834	3.10485	-56.9023	16.4977	-90.7213	26.6655		5.29437	21.0423	0.3833	16.9025	1.03876	16.3407	1.41063
5.30438	-27.1481	3.12049	-57.022	16.5646	-90.8315	26.7019		5.30438	21.0392	0.38305	16.9024	1.03661	16.3364	1.41243
5.31437	-27.1626	3.13134	-57.1522	16.6406	-90.9027	26.712		5.31437	21.0335	0.38317	16.8938	1.03706	16.3401	1.41151
5.32437	-27.2105	3.1441	-57.2649	16.7079	-91.0576	26.736		5.32437	21.0299	0.38357	16.8877	1.03738	16.3377	1.40948
5.33437	-27.2836	3.1673	-57.3415	16.7587	-91.1592	26.7468		5.33437	21.0232	0.38376	16.8751	1.03934	16.3333	1.40736
5.34438	-27.3801	3.18674	-57.5151	16.8748	-91.147	26.7427		5.34438	21.0165	0.38393	16.8713	1.04032	16.3318	1.40804
5.35437	-27.477	3.19862	-57.7117	16.9937	-91.1912	26.7592		5.35437	21.0138	0.38399	16.8646	1.0406	16.3261	1.41003
5.36437	-27.545	3.21257	-57.8975	17.052	-91.2704	26.7925		5.36437	21.0095	0.38397	16.8546	1.04376	16.3169	1.41134
5.37437	-27.6116	3.2332	-57.9929	17.0497	-91.3212	26.8237		5.37437	21.0047	0.38396	16.8559	1.04386	16.3099	1.41114
5.38437	-27.725	3.24979	-58.1266	17.0966	-91.3781	26.8819		5.38437	21.002	0.38406	16.851	1.04389	16.3031	1.41032
5.39437	-27.851	3.26738	-58.4052	17.187	-91.3855	26.9014		5.39437	20.9965	0.38438	16.8458	1.04377	16.2997	1.41104
5.40437	-27.9238	3.28084	-58.5987	17.2484	-91.4017	26.9009		5.40437	20.9916	0.38517	16.8401	1.04556	16.2914	1.40949
5.41438	-28.0091	3.29974	-58.7275	17.2753	-91.4112	26.8851		5.41438	20.9847	0.3859	16.8285	1.04754	16.2904	1.4097
5.42438	-28.1084	3.32038	-58.8843	17.3526	-91.5282	26.9169		5.42438	20.9795	0.38628	16.821	1.04822	16.2829	1.4092
5.43437	-28.2227	3.33721	-59.1201	17.4851	-91.5073	26.8782		5.43437	20.9748	0.38674	16.8119	1.05069	16.282	1.40929
5.44437	-28.2611	3.3493	-59.3038	17.558	-91.3729	26.8414		5.44437	20.9705	0.3865	16.8098	1.05121	16.2895	1.40921
5.45438	-28.3519	3.36297	-59.633	17.6667	-91.3174	26.8468		5.45438	20.9692	0.38641	16.8074	1.05167	16.2985	1.40657
5.46437	-28.4221	3.38032	-59.8449	17.7607	-91.3542	26.9076		5.46437	20.9655	0.38678	16.7971	1.05466	16.2932	1.40588
5.47438	-28.4502	3.40494	-59.9658	17.8043	-91.3783	26.9724		5.47438	20.962	0.38692	16.7956	1.05537	16.3008	1.40464
5.48437	-28.499	3.43034	-60.0898	17.8132	-91.4222	27.0121		5.48437	20.9582	0.38802	16.7947	1.05578	16.3003	1.40509
5.49438	-28.5467	3.45277	-60.3146	17.8639	-91.442	27.0288		5.49438	20.9583	0.38821	16.788	1.05819	16.3042	1.40498
5.50437	-28.5921	3.47618	-60.4141	17.9121	-91.4604	27.0084		5.50437	20.9567	0.38831	16.7872	1.05836	16.3044	1.4043
5.51437	-28.6408	3.50586	-60.5769	17.9781	-91.2815	26.9831		5.51437	20.9517	0.38838	16.7861	1.05891	16.3081	1.40341
5.52437	-28.691	3.53135	-60.7357	18.0067	-91.3607	26.9993		5.52437	20.948	0.38857	16.7788	1.06114	16.317	1.40483
5.53437	-28.7702	3.55661	-60.851	18.1042	-91.4888	27.0342		5.53437	20.947	0.38911	16.7721	1.06168	16.3184	1.40551
5.54437	-28.8753	3.57836	-60.9865	18.1144	-91.7412	27.0712		5.54437	20.9445	0.38939	16.7637	1.06206	16.3159	1.40621
5.55438	-28.9803	3.60504	-61.2067	18.1784	-91.7862	27.1124		5.55438	20.9413	0.38971	16.764	1.06361	16.3157	1.40692
5.56437	-29.0806	3.63446	-61.356	18.2148	-91.8277	27.1377		5.56437	20.9415	0.3899	16.7522	1.06754	16.315	1.40843
5.57437	-29.1742	3.65961	-61.4846	18.2342	-91.9706	27.1528		5.57437	20.937	0.3901	16.7494	1.07038	16.3113	1.40678
5.58437	-29.2942	3.68153	-61.6966	18.3315	-92.0844	27.1788		5.58437	20.9335	0.39045	16.7502	1.07088	16.3116	1.40689
5.59438	-29.3582	3.69858	-61.8196	18.3501	-92.1202	27.2269		5.59438	20.9293	0.39063	16.7437	1.07375	16.3148	1.40707
5.60437	-29.3914	3.72022	-61.9811	18.3788	-92.1246	27.2492		5.60437	20.922	0.39101	16.7446	1.07511	16.3158	1.41035
5.61437	-29.4467	3.74485	-62.2617	18.5041	-92.1086	27.2712		5.61437	20.9185	0.3916	16.736	1.07388	16.3228	1.41224
5.62437	-29.5475	3.77255	-62.3683	18.5493	-92.1622	27.2912		5.62437	20.9149	0.39225	16.7315	1.07449	16.3201	1.41392
5.63437	-29.6136	3.79257	-62.4772	18.5327	-92.2035	27.3124		5.63437	20.9109	0.39257	16.7264	1.07625	16.3238	1.41605
5.64437	-29.6836	3.8154	-62.597	18.5965	-92.2507	27.3238		5.64437	20.9076	0.39314	16.7116	1.07648	16.321	1.41648
5.65437	-29.7811	3.83672	-62.7817	18.6539	-92.366	27.3813		5.65437	20.9079	0.39347	16.7091	1.07577	16.3282	1.41737
5.66437	-29.9108	3.85578	-63.024	18.7249	-92.4243	27.4378		5.66437	20.9061	0.39384	16.7083	1.07455	16.3257	1.41862
5.67438	-30.0107	3.87613	-63.1253	18.7187	-92.4176	27.453		5.67438	20.9048	0.394	16.7044	1.07517	16.3222	1.41816
5.68438	-30.1188	3.90511	-63.3468	18.7656	-92.4221	27.524		5.68438	20.9018	0.39427	16.7003	1.07504	16.326	1.41737
5.69437	-30.2444	3.92389	-63.6378	18.8951	-92.4557	27.5575		5.69437	20.903	0.39441	16.6919	1.07678	16.3337	1.4135
5.70438	-30.3322	3.94599	-63.7771	18.9333	-92.2659	27.5781		5.70438	20.9013	0.39489	16.683	1.07726	16.3358	1.41136
5.71437	-30.4272	3.96735	-63.9424	19.033	-92.3208	27.6276		5.71437	20.9008	0.39507	16.6815	1.07547	16.338	1.41178
5.72438	-30.5178	3.99102	-63.9396	19.0211	-92.2505	27.6497		5.72438	20.9012	0.39538	16.6811	1.07432	16.3386	1.41493
5.73437	-30.6137	4.01288	-64.0182	19.0521	-92.3272	27.7528		5.73437	20.9024	0.39566	16.6819	1.07385	16.3452	1.41609
5.74438	-30.7042	4.04072	-64.195	19.1148	-92.3894	27.8329		5.74438	20.9037	0.39594	16.6805	1.07241	16.344	1.41603
5.75437	-30.755	4.05818	-64.3252	19.1464	-92.3225	27.9115		5.75437	20.9052	0.39615	16.6858	1.0715	16.3411	1.41652
5.76437	-30.8241	4.08305	-64.3853	19.1719	-92.3731	27.9851		5.76437	20.9073	0.39623	16.6822	1.07239	16.3534	1.41579
5.77437	-30.9359	4.10467	-64.5477	19.1755	-92.3552	28.0372		5.77437	20.9074	0.3962	16.675	1.07205	16.3495	1.41603
5.78437	-31.0077	4.12944	-64.7303	19.2512	-92.3325	28.0571		5.78437	20.9076	0.39607	16.6691	1.07319	16.3399	1.419
5.79437	-31.0727	4.14333	-64.9666	19.3468	-92.5117	28.1412		5.79437	20.9034	0.39638	16.6655	1.07487	16.3278	1.42093
5.80438	-31.1545	4.16143	-65.1751	19.4392	-92.5478	28.222		5.80438	20.898	0.39719	16.6559	1.077	16.3296	1.42188
5.81437	-31.2056	4.17373	-65.4975	19.5275	-92.6899	28.2766		5.81437	20.8958	0.3981	16.6541	1.07735	16.3237	1.42528
5.82437	-31.3009	4.19153	-65.8109	19.6455	-92.6303	28.3145		5.82437	20.8919	0.39833	16.6515	1.07764	16.3153	1.42677
5.83437	-31.3693	4.20335	-65.9581	19.6529	-92.5719	28.3714		5.83437	20.8887	0.3988	16.6524	1.07755	16.3119	1.42847
5.84438	-31.4102	4.22068	-66.1159	19.6798	-92.5082	28.4336		5.84438	20.89	0.3989	16.6469	1.07653	16.3111	1.42924
5.85437	-31.4981	4.24012	-66.2698	19.7612	-92.4283	28.5163		5.85437	20.8901	0.3991	16.6418	1.07868	16.317	1.42839
5.86437	-31.5368	4.2572	-66.3084	19.6944	-92.3118	28.5516		5.86437	20.8898	0.39931	16.6366	1.07908	16.3276	1.42735
5.87437	-31.5791	4.27332	-66.469	19.7075	-92.4379	28.6706		5.87437	20.8866	0.40034	16.6291	1.07997	16.3308	1.42837
5.88437	-31.6651	4.28892	-66.6855	19.7513	-92.4604	28.7469		5.88437	20.8842	0.40105	16.6247	1.07872	16.334	1.42882
5.89437	-31.7088	4.30573	-66.8578	19.7191	-92.5249	28.7869		5.89437	20.8843	0.40145	16.6225	1.08055	16.3345	1.42916
5.90437	-31.7252	4.31627	-66.9862	19.7124	-92.5191	28.9038		5.90437	20.8814	0.40172	16.6163	1.08179	16.3339	1.43236
5.91437	-31.7582	4.32462	-67.2201	19.7418	-92.6225	29.0034		5.91437	20.878	0.40243	16.6123	1.08254	16.3322	1.43494
5.92438	-31.7514	4.33778	-67.4338	19.8166	-92.6235	29.0843		5.92438	20.8755	0.40279	16.6121	1.08114	16.3409	1.43662
5.93438	-31.7801	4.34963	-67.6036	19.8497	-92.6936	29.1532		5.93438	20.8717	0.40337	16.6068	1.07994	16.3424	1.43965
5.94437	-31.7961	4.36145	-67.686	19.8668	-92.6053	29.1997		5.94437	20.866	0.40428	16.5981	1.07995	16.3324	1.44073
5.95438	-31.857	4.38005	-67.741	19.8593	-92.5632	29.1782		5.95438	20.8605	0.40542	16.5909	1.08044	16.3367	1.44299
5.96437	-31.9003	4.39634	-67.9245	19.926	-92.6203	29.1509		5.96437	20.8566	0.40631	16.5928	1.07963	16.337	1.44279
5.97438	-31.9394	4.41007	-68.0744	19.9498	-92.6262	29.1973		5.97438	20.853	0.40687	16.5937	1.07746	16.3351	1.44525
5.98437	-31.969	4.41432	-68.1307	19.8851	-92.5366	29.2506		5.98437	20.8492	0.40673	16.5889	1.07715	16.3308	1.44927
5.99438	-31.9702	4.42948	-68.2582	19.854	-92.4346	29.2671		5.99438	20.842	0.40792	16.5847	1.07755	16.3234	1.45277
6.00437	-31.9983	4.44703	-68.2911	19.7985	-92.3685	29.2992		6.00437	20.8396	0.40836	16.5772	1.07752	16.328	1.45598
6.01437	-32.0275	4.46103	-68.3409	19.7705	-92.3341	29.3635		6.01437	20.839	0.40921	16.5743	1.07592	16.3214	1.46137
6.02437	-32.039	4.46912	-68.3618	19.6743	-92.3557	29.4138		6.02437	20.8335	0.40985	16.5699	1.07314	16.314	1.46075
6.03437	-32.0446	4.47282	-68.5531	19.7013	-92.4695	29.5004		6.03437	20.8291	0.41036	16.5663	1.07422	16.3151	1.46131
6.04437	-32.0759	4.47139	-68.6952	19.68	-92.6196	29.5195		6.04437	20.8262	0.41046	16.5615	1.07781	16.3054	1.46425
6.05438	-32.1199	4.48275	-68.9513	19.7389	-92.5773	29.5218		6.05438	20.8229	0.41001	16.5499	1.07908	16.3038	1.46704
6.06437	-32.1407	4.49645	-69.1049	19.7922	-92.6751	29.6136		6.06437	20.8189	0.41013	16.5419	1.07746	16.2946	1.46794
6.07437	-32.1728	4.50347	-69.1894	19.7735	-92.7329	29.6513		6.07437	20.816	0.41096	16.5318	1.07669	16.3026	1.46981
6.08437	-32.2169	4.518	-69.3106	19.7822	-92.8867	29.6959		6.08437	20.8143	0.41134	16.5208	1.07711	16.3069	1.47199
6.09438	-32.273	4.533	-69.5061	19.8114	-92.9187	29.7792		6.09438	20.8153	0.41117	16.517	1.07618	16.3081	1.47434
6.10437	-32.3208	4.54003	-69.7658	19.909	-92.914	29.8027		6.10437	20.8157	0.41139	16.5069	1.07717	16.3141	1.47515
6.11437	-32.3765	4.55444	-69.7992	19.8563	-92.7831	29.7941		6.11437	20.8165	0.4114	16.5102	1.07618	16.3152	1.47438
6.12437	-32.432	4.56219	-69.8081	19.7336	-92.7024	29.7954		6.12437	20.8169	0.41178	16.5035	1.07578	16.3089	1.47787
6.13437	-32.4868	4.57471	-69.9971	19.7739	-92.5975	29.8241		6.13437	20.8141	0.41264	16.4947	1.07667	16.3041	1.47886
6.14437	-32.5275	4.58718	-70.0775	19.7481	-92.5419	29.8569		6.14437	20.8139	0.41287	16.4953	1.07616	16.3033	1.48061
6.15437	-32.6002	4.60279	-70.3372	19.7945	-92.4222	29.9087		6.15437	20.8125	0.41308	16.4867	1.07861	16.2972	1.48504
6.16437	-32.6365	4.61806	-70.3507	19.7181	-92.4008	29.9575		6.16437	20.8118	0.41302	16.4707	1.08185	16.2925	1.48775
6.17438	-32.6738	4.63353	-70.5021	19.7733	-92.4274	30.0454		6.17438	20.8138	0.41313	16.4636	1.0831	16.2956	1.49108
6.18438	-32.7099	4.64752	-70.564	19.723	-92.4556	30.1605		6.18438	20.8148	0.41367	16.4567	1.08453	16.2861	1.49403
6.19437	-32.7774	4.66303	-70.7701	19.7384	-92.5822	30.1973		6.19437	20.8125	0.41378	16.46	1.08255	16.2844	1.49823
6.20438	-32.8581	4.68401	-71.0048	19.7852	-92.601	30.2472		6.20438	20.8095	0.41438	16.4639	1.08045	16.2835	1.49655
6.21437	-32.9483	4.69966	-71.0621	19.7542	-92.7338	30.3235		6.21437	20.8065	0.41461	16.4597	1.08047	16.2761	1.49399
6.22438	-33.0272	4.70921	-71.1166	19.7013	-92.8818	30.4263		6.22438	20.803	0.41492	16.45	1.08163	16.2752	1.49185
6.23437	-33.0941	4.71904	-71.1968	19.648	-92.9338	30.487		6.23437	20.7995	0.41515	16.4417	1.0807	16.2752	1.49261
6.24438	-33.1368	4.73165	-71.2865	19.6624	-92.9913	30.5464		6.24438	20.7983	0.41528	16.432	1.08132	16.282	1.49056
6.25437	-33.1949	4.75031	-71.4549	19.6925	-92.9684	30.6587		6.25437	20.7949	0.4157	16.4217	1.08111	16.2904	1.49266
6.26437	-33.1931	4.77584	-71.6628	19.6974	-93.075	30.7328		6.26437	20.7908	0.41619	16.4196	1.07967	16.2808	1.49634
6.27437	-33.2227	4.78961	-71.6327	19.6172	-93.2076	30.8156		6.27437	20.7896	0.41632	16.4167	1.07942	16.2831	1.49708
6.28437	-33.2488	4.79692	-71.7496	19.6328	-93.2566	30.8582		6.28437	20.789	0.41658	16.4105	1.08058	16.2844	1.49788
6.29437	-33.26	4.80992	-71.8329	19.6779	-93.3042	30.9037		6.29437	20.7904	0.41629	16.4025	1.07931	16.2859	1.49702
6.30438	-33.2941	4.81976	-71.9557	19.668	-93.3216	30.9269		6.30438	20.7924	0.41603	16.3952	1.07972	16.2866	1.49533
6.31437	-33.3842	4.82743	-72.0749	19.6503	-93.3848	30.9458		6.31437	20.793	0.41565	16.3877	1.08087	16.2864	1.49532
6.32437	-33.4091	4.83563	-72.195	19.6878	-93.3572	30.962		6.32437	20.7942	0.41572	16.3832	1.08057	16.2911	1.49471
6.33437	-33.4171	4.84355	-72.3769	19.6769	-93.2732	31.0136		6.33437	20.7938	0.4158	16.3736	1.08105	16.2846	1.49547
6.34438	-33.4217	4.8471	-72.3154	19.5399	-93.3127	31.0694		6.34438	20.7879	0.41639	16.3647	1.08271	16.2846	1.49883
6.35437	-33.413	4.85328	-72.4218	19.4412	-93.2647	31.0319		6.35437	20.7837	0.41677	16.358	1.08149	16.2799	1.50179
6.36437	-33.4415	4.86131	-72.5048	19.444	-93.1321	30.9979		6.36437	20.7793	0.4174	16.3576	1.07904	16.2795	1.50251
6.37437	-33.4238	4.8621	-72.7	19.4786	-93.1115	31.0427		6.37437	20.7782	0.41725	16.3524	1.0776	16.2824	1.50104
6.38437	-33.4377	4.86973	-72.8041	19.4812	-93.1859	31.0925		6.38437	20.7762	0.41697	16.3437	1.07967	16.2866	1.501
6.39437	-33.4627	4.87538	-72.8456	19.5134	-93.2873	31.1401		6.39437	20.7726	0.41709	16.3385	1.07771	16.2903	1.50106
6.40437	-33.4739	4.88629	-72.8955	19.5079	-93.4038	31.1947		6.40437	20.7696	0.41757	16.3287	1.07802	16.3008	1.49985
6.41437	-33.4977	4.88514	-73.1771	19.6225	-93.5414	31.2951		6.41437	20.77	0.41722	16.3278	1.07521	16.3057	1.50074
6.42438	-33.4974	4.888	-73.1867	19.6056	-93.5213	31.3091		6.42438	20.7696	0.41761	16.3229	1.07496	16.2961	1.50316
6.43438	-33.4676	4.8942	-73.2275	19.5786	-93.5582	31.4151		6.43438	20.7703	0.41732	16.3193	1.07472	16.293	1.50609
6.44437	-33.5015	4.90119	-73.2814	19.5965	-93.7599	31.5275		6.44437	20.7707	0.41753	16.313	1.07514	16.2944	1.50629
6.45438	-33.4906	4.90539	-73.4141	19.6373	-93.8978	31.5938		6.45438	20.7699	0.41765	16.3054	1.07584	16.2894	1.50599
6.46437	-33.4918	4.91499	-73.4491	19.6149	-94.0592	31.6026		6.46437	20.7667	0.41819	16.2985	1.07562	16.279	1.50748
6.47438	-33.5164	4.92324	-73.5524	19.5729	-94.052	31.607		6.47438	20.7637	0.41804	16.2885	1.07797	16.271	1.50847
6.48437	-33.5936	4.93373	-73.778	19.6433	-94.1145	31.6345		6.48437	20.7617	0.41812	16.2831	1.07749	16.2706	1.50476
6.49438	-33.6337	4.93514	-73.8941	19.6882	-94.0236	31.6271		6.49438	20.7656	0.41766	16.2817	1.07695	16.2741	1.50278
6.50437	-33.6936	4.94391	-74.0834	19.71	-94.0316	31.7263		6.50437	20.7632	0.41807	16.2778	1.07749	16.2727	1.5034
6.51437	-33.7432	4.94774	-74.2413	19.7286	-94.2813	31.7839		6.51437	20.7638	0.41771	16.2641	1.07895	16.2729	1.50012
6.52437	-33.7759	4.95356	-74.2964	19.7439	-94.369	31.8704		6.52437	20.767	0.41743	16.2671	1.0784	16.2707	1.50292
6.53437	-33.853	4.96047	-74.4901	19.7895	-94.3753	31.8783		6.53437	20.7694	0.41743	16.2623	1.07802	16.2661	1.50368
6.54437	-33.8503	4.97141	-74.6714	19.8334	-94.2915	31.8846		6.54437	20.7713	0.41788	16.2629	1.07486	16.2736	1.50247
6.55438	-33.8002	4.97399	-74.6883	19.8106	-94.3465	31.9745		6.55438	20.7714	0.41822	16.2642	1.07202	16.2735	1.50002
6.56437	-33.7976	4.97817	-74.859	19.8563	-94.4073	31.9819		6.56437	20.768	0.41844	16.2625	1.07261	16.2763	1.49701
6.57437	-33.8228	4.98534	-74.9113	19.8679	-94.3587	31.9897		6.57437	20.769	0.4177	16.267	1.07232	16.2699	1.49502
6.58437	-33.8043	4.99048	-75.0606	19.9087	-94.3212	32.0059		6.58437	20.7701	0.41771	16.2632	1.07165	16.2716	1.49213
6.59438	-33.8103	4.99895	-75.1903	19.9411	-94.2514	32.0181		6.59438	20.7688	0.41816	16.2643	1.06824	16.2684	1.49193
6.60437	-33.8155	5.00388	-75.3006	19.9527	-94.2694	32.0994		6.60437	20.7689	0.41806	16.2592	1.0662	16.2645	1.48746
6.61437	-33.8294	5.01067	-75.2827	19.923	-94.331	32.1659		6.61437	20.7659	0.4185	16.2502	1.06702	16.2715	1.48403
6.62437	-33.8451	5.01253	-75.4307	20.0083	-94.2506	32.1979		6.62437	20.7668	0.41832	16.2438	1.06934	16.2799	1.48225
6.63437	-33.8743	5.01527	-75.6091	20.1442	-94.286	32.2378		6.63437	20.7684	0.4178	16.2446	1.06782	16.2795	1.48382
6.64437	-33.9037	5.01901	-75.6163	20.0859	-94.2774	32.2422		6.64437	20.7665	0.4174	16.2433	1.0681	16.2732	1.48262
6.65437	-33.945	5.0287	-75.6682	20.0713	-94.1665	32.1827		6.65437	20.7669	0.41749	16.2482	1.06546	16.2719	1.48086
6.66437	-33.99	5.04512	-75.6889	20.0392	-94.0854	32.1726		6.66437	20.7659	0.41756	16.2511	1.06366	16.2675	1.48132
6.67438	-34.0425	5.04693	-75.847	20.1082	-94.1122	32.1466		6.67438	20.7643	0.41763	16.2564	1.06132	16.2659	1.47743
6.68438	-34.0358	5.05017	-75.9427	20.1524	-94.0954	32.1186		6.68438	20.7659	0.41727	16.2557	1.06144	16.272	1.47653
6.69437	-34.0155	5.05589	-75.9762	20.1238	-94.0912	32.1461		6.69437	20.7655	0.41741	16.2512	1.06253	16.2612	1.47646
6.70438	-33.9974	5.05791	-75.9921	20.1405	-94.2998	32.1575		6.70438	20.7694	0.41702	16.2413	1.06419	16.2527	1.47961
6.71437	-34.0226	5.06393	-76.0313	20.121	-94.2609	32.1381		6.71437	20.7722	0.41694	16.2397	1.06418	16.2481	1.48177
6.72438	-34.0955	5.06514	-76.3084	20.2582	-94.2987	32.143		6.72438	20.7735	0.41681	16.2374	1.06303	16.2486	1.48321
6.73437	-34.1455	5.06889	-76.531	20.3198	-94.2994	32.0849		6.73437	20.7706	0.41701	16.2362	1.06378	16.2442	1.48153
6.74438	-34.1561	5.06524	-76.5092	20.2651	-94.3088	32.0883		6.74438	20.7685	0.41724	16.239	1.06412	16.2431	1.48198
6.75437	-34.1984	5.06696	-76.6091	20.2974	-94.3504	32.0429		6.75437	20.7667	0.4174	16.236	1.06479	16.2348	1.48174
6.76437	-34.2232	5.06305	-76.8495	20.4054	-94.3617	32.0604		6.76437	20.7671	0.41749	16.2264	1.06641	16.2271	1.47956
6.77437	-34.2267	5.05735	-76.9369	20.4577	-94.3461	32.1204		6.77437	20.7656	0.41746	16.226	1.06714	16.2197	1.48149
6.78437	-34.2413	5.05649	-77.05	20.4846	-94.2428	32.1261		6.78437	20.7599	0.41783	16.2232	1.06599	16.2178	1.48006
6.79437	-34.2443	5.06487	-77.1022	20.4995	-94.1704	32.0942		6.79437	20.7583	0.41841	16.2238	1.06589	16.2218	1.4799
6.80438	-34.2578	5.06529	-77.1637	20.5083	-94.201	32.0686		6.80438	20.7602	0.41857	16.2251	1.06615	16.218	1.48579
6.81437	-34.2806	5.07086	-77.3389	20.6125	-94.2101	32.0545		6.81437	20.7596	0.41871	16.2248	1.06595	16.2138	1.48596
6.82437	-34.2929	5.0737	-77.4069	20.6674	-94.2817	32.0403		6.82437	20.7563	0.41859	16.2255	1.06686	16.2123	1.48647
6.83437	-34.3196	5.07925	-77.5763	20.751	-94.3156	32.0297		6.83437	20.758	0.41857	16.2259	1.06811	16.2214	1.48597
6.84438	-34.3701	5.08542	-77.8062	20.8352	-94.3103	32.0068		6.84438	20.7635	0.41827	16.226	1.06805	16.2272	1.48386
6.85437	-34.3966	5.0933	-77.7905	20.7852	-94.3668	31.9815		6.85437	20.7671	0.41803	16.2246	1.06901	16.2318	1.48357
6.86437	-34.4527	5.09889	-78.0697	20.8835	-94.3587	31.9665		6.86437	20.7701	0.41796	16.2239	1.0705	16.2291	1.48631
6.87437	-34.485	5.10557	-78.1777	20.9764	-94.2343	31.8532		6.87437	20.77	0.41815	16.2262	1.07126	16.2321	1.48766
6.88437	-34.4644	5.108	-78.1562	20.974	-94.3009	31.8736		6.88437	20.7695	0.41824	16.2298	1.07105	16.2273	1.49094
6.89437	-34.5059	5.11336	-78.3281	21.0614	-94.3857	31.8912		6.89437	20.7703	0.41792	16.2325	1.07164	16.2248	1.49218
6.90437	-34.5344	5.11851	-78.2897	21.0473	-94.3642	31.8752		6.90437	20.7701	0.41755	16.2374	1.07037	16.2217	1.49071
6.91437	-34.5506	5.12771	-78.2857	21.071	-94.3732	31.8452		6.91437	20.7661	0.41811	16.2356	1.07211	16.2216	1.48855
6.92438	-34.5865	5.12382	-78.3147	21.0554	-94.3987	31.8009		6.92438	20.762	0.41823	16.2328	1.07342	16.2279	1.48319
6.93438	-34.5975	5.12961	-78.3184	21.0493	-94.3124	31.7767		6.93438	20.7615	0.41836	16.2302	1.07615	16.2307	1.47687
6.94437	-34.6256	5.12679	-78.4561	21.1417	-94.3748	31.8377		6.94437	20.7626	0.4184	16.227	1.07842	16.2296	1.47656
6.95438	-34.6292	5.1244	-78.8136	21.3157	-94.5195	31.8847		6.95438	20.7646	0.41803	16.2338	1.0785	16.22	1.47712
6.96437	-34.6644	5.12359	-78.7917	21.271	-94.549	31.9243		6.96437	20.7659	0.41785	16.2365	1.07738	16.2329	1.47544
6.97438	-34.669	5.12345	-78.9877	21.3244	-94.6629	31.9527		6.97438	20.763	0.41867	16.2375	1.07647	16.2385	1.47477
6.98437	-34.6883	5.13744	-79.069	21.4141	-94.7314	31.9251		6.98437	20.7611	0.41921	16.2327	1.07756	16.2378	1.47505
6.99438	-34.7119	5.13842	-79.1983	21.5418	-94.8396	31.9462		6.99438	20.7563	0.41956	16.2335	1.07646	16.2328	1.47746
7.00437	-34.716	5.13572	-79.4413	21.6509	-94.9994	31.9367		7.00437	20.7554	0.41948	16.2306	1.07713	16.2309	1.47528
7.01437	-34.7414	5.13773	-79.6076	21.7381	-95.0799	31.893		7.01437	20.7528	0.41961	16.238	1.07624	16.2289	1.47639
7.02437	-34.7732	5.13952	-79.7878	21.8181	-95.2493	31.8831		7.02437	20.7492	0.4199	16.2323	1.07905	16.2334	1.476
7.03437	-34.8281	5.14119	-79.8735	21.8128	-95.2467	31.8344		7.03437	20.7453	0.42032	16.2298	1.08088	16.2451	1.47487
7.04437	-34.8607	5.15293	-79.9603	21.9182	-95.2153	31.843		7.04437	20.7431	0.42032	16.2258	1.08385	16.2426	1.47539
7.05438	-34.8781	5.15005	-80.0791	21.9611	-95.2873	31.8953		7.05438	20.7418	0.42036	16.2203	1.08728	16.2395	1.47567
7.06437	-34.9152	5.15067	-80.2714	22.0236	-95.2165	31.8451		7.06437	20.7429	0.42017	16.2188	1.08717	16.2359	1.47838
7.07437	-34.9649	5.15517	-80.3872	22.0973	-95.3126	31.8945		7.07437	20.7402	0.42075	16.2122	1.08643	16.2369	1.47851
7.08437	-34.9887	5.15325	-80.5036	22.1232	-95.1489	31.9407		7.08437	20.7365	0.42081	16.2088	1.08777	16.233	1.4813
7.09438	-35.0119	5.14514	-80.5924	22.2064	-95.128	31.9651		7.09438	20.7336	0.42085	16.1991	1.0906	16.2352	1.47872
7.10437	-35.0157	5.13905	-80.678	22.2174	-95.1293	31.9536		7.10437	20.731	0.42104	16.2028	1.09026	16.2348	1.48189
7.11437	-35.0287	5.13606	-80.9636	22.4104	-95.1107	31.9791		7.11437	20.7293	0.42098	16.1953	1.09196	16.2286	1.48475
7.12437	-35.0352	5.13187	-81.1413	22.4393	-95.1596	32.007		7.12437	20.7257	0.42141	16.1978	1.09176	16.228	1.48092
7.13437	-35.0712	5.12661	-81.2743	22.4778	-95.2042	32.0079		7.13437	20.7257	0.42171	16.1979	1.09194	16.2239	1.48012
7.14437	-35.0612	5.12947	-81.7305	22.7295	-95.3067	32.0322		7.14437	20.7242	0.42222	16.1907	1.09369	16.2243	1.48158
7.15437	-35.0373	5.12648	-81.8161	22.7422	-95.3045	32.0201		7.15437	20.7214	0.42245	16.187	1.09457	16.2276	1.48326
7.16437	-35.0433	5.12485	-82.1541	22.8959	-95.3144	32.0037		7.16437	20.7207	0.4228	16.1848	1.09707	16.2316	1.4819
7.17438	-35.0326	5.12694	-82.2322	22.8613	-95.0651	31.9789		7.17438	20.7191	0.42286	16.1748	1.09983	16.2313	1.48362
7.18438	-35.0378	5.12316	-82.4075	22.9253	-95.0663	31.9401		7.18438	20.7161	0.42287	16.1745	1.09914	16.2316	1.4839
7.19437	-35.0186	5.11835	-82.7114	23.1138	-94.9403	31.9391		7.19437	20.7138	0.42271	16.1742	1.10027	16.2389	1.48629
7.20438	-34.9832	5.11106	-82.7829	23.1715	-94.9177	31.9338		7.20438	20.7093	0.42302	16.1731	1.10071	16.2386	1.4871
7.21437	-34.9839	5.10797	-83.0763	23.3596	-94.8128	31.9091		7.21437	20.7035	0.42304	16.168	1.1021	16.2417	1.48741
7.22438	-34.9678	5.11333	-83.3856	23.548	-94.7453	31.8848		7.22438	20.7017	0.42289	16.1622	1.10258	16.2343	1.48856
7.23437	-34.9654	5.11559	-83.4523	23.5733	-94.8992	31.9222		7.23437	20.7029	0.42288	16.1624	1.10414	16.2331	1.48887
7.24438	-35.003	5.1165	-83.3921	23.4322	-94.8614	31.8705		7.24438	20.7029	0.42255	16.1585	1.10583	16.228	1.4911
7.25437	-35.0056	5.11169	-83.5396	23.4848	-94.9497	31.8334		7.25437	20.7041	0.42236	16.1494	1.108	16.2249	1.49199
7.26437	-35.0334	5.10621	-83.7089	23.5352	-94.9205	31.8053		7.26437	20.7015	0.42251	16.1512	1.10856	16.2269	1.49354
7.27437	-35.0609	5.11599	-84.0314	23.6729	-94.821	31.7502		7.27437	20.7007	0.42289	16.1417	1.11014	16.2232	1.49363
7.28437	-35.0835	5.12278	-84.3421	23.8093	-94.767	31.735		7.28437	20.7018	0.42257	16.1367	1.11196	16.2257	1.49429
7.29437	-35.1181	5.12416	-84.5085	23.8741	-94.8467	31.7208		7.29437	20.7008	0.42254	16.1404	1.1114	16.224	1.49498
7.30438	-35.1436	5.1225	-84.6593	23.9059	-94.8401	31.7071		7.30438	20.6972	0.42281	16.1337	1.11175	16.2238	1.49264
7.31437	-35.1157	5.12213	-84.861	24.04	-94.8286	31.7299		7.31437	20.6948	0.42293	16.1258	1.11244	16.233	1.49142
7.32437	-35.1108	5.12351	-84.9757	24.0739	-94.8624	31.7437		7.32437	20.6939	0.42369	16.1202	1.11405	16.2279	1.49256
7.33437	-35.1133	5.11306	-85.3789	24.3567	-94.9351	31.77		7.33437	20.6903	0.42401	16.112	1.11518	16.2303	1.49494
7.34438	-35.1025	5.11444	-86.6151	25.2882	-94.7882	31.6924		7.34438	20.6828	0.42439	16.1144	1.11491	16.2251	1.49713
7.35437	-35.1053	5.11978	-86.6533	25.327	-94.9378	31.7677		7.35437	20.6787	0.42433	16.1079	1.11664	16.2192	1.49409
7.36437	-35.0859	5.11995	-86.7313	25.3561	-95.0671	31.801		7.36437	20.6747	0.4244	16.1022	1.11797	16.2228	1.49067
7.37437	-35.1312	5.12351	-86.7311	25.3807	-95.0813	31.7758		7.37437	20.674	0.42426	16.0879	1.11908	16.2165	1.49061
7.38437	-35.1213	5.1213	-86.7502	25.3988	-95.0778	31.7383		7.38437	20.6714	0.42406	16.0763	1.12094	16.2187	1.48724
7.39437	-35.1324	5.12461	-86.8729	25.4171	-94.9758	31.7763		7.39437	20.6713	0.42437	16.0608	1.12264	16.2146	1.48656
7.40437	-35.1757	5.12677	-86.9216	25.4113	-94.8796	31.7902		7.40437	20.673	0.42467	16.0484	1.1243	16.217	1.48621
7.41437	-35.1581	5.1286	-86.9899	25.4266	-94.8269	31.7404		7.41437	20.6762	0.42438	16.0352	1.12554	16.2153	1.48625
7.42438	-35.1608	5.12064	-87.1245	25.4577	-95.0005	31.814		7.42438	20.6812	0.42431	16.0267	1.12632	16.2267	1.4903
7.43438	-35.1754	5.12011	-87.1988	25.4579	-95.0005	31.809		7.43438	20.6814	0.42428	16.0198	1.12542	16.2229	1.49268
7.44437	-35.2005	5.11961	-87.2533	25.478	-94.937	31.791		7.44437	20.6815	0.4239	16.015	1.12585	16.2324	1.49189
7.45438	-35.2653	5.12033	-87.2525	25.477	-95.028	31.8241		7.45438	20.6821	0.42339	16.0073	1.12641	16.2437	1.49192
7.46437	-35.2941	5.11419	-87.3155	25.4918	-95.0226	31.8544		7.46437	20.6807	0.423	16.0003	1.12837	16.2387	1.49355
7.47438	-35.3654	5.1071	-87.3191	25.5216	-95.2029	31.8621		7.47438	20.6845	0.42217	15.9947	1.12972	16.2389	1.49453
7.48437	-35.3582	5.09734	-86.5116	24.8509	-95.2512	31.8558		7.48437	20.6861	0.42176	15.9945	1.13106	16.2294	1.49716
7.49438	-35.374	5.09438	-86.9329	25.0712	-95.3087	31.8873		7.49438	20.6874	0.42144	15.9858	1.1315	16.2361	1.49309
7.50437	-35.3782	5.08136	-87.6264	25.5593	-95.3916	31.942		7.50437	20.6879	0.42116	15.9805	1.13324	16.2317	1.49441
7.51437	-35.3913	5.07242	-87.6322	25.5549	-95.3678	31.9632		7.51437	20.6882	0.4212	15.9634	1.13726	16.2352	1.49214
7.52437	-35.4412	5.068	-87.7458	25.5758	-95.3363	31.9601		7.52437	20.689	0.42109	15.9546	1.13859	16.2363	1.48914
7.53437	-35.4427	5.05933	-87.8346	25.5957	-95.2967	31.9549		7.53437	20.6908	0.4209	15.9433	1.13874	16.229	1.49015
7.54437	-35.4504	5.04879	-87.8778	25.621	-95.3477	31.9857		7.54437	20.6898	0.42104	15.9403	1.13871	16.2257	1.48931
7.55438	-35.4646	5.04546	-87.9781	25.6323	-95.3671	31.9394		7.55438	20.6889	0.42162	15.9372	1.13874	16.2302	1.48926
7.56437	-35.4808	5.03323	-88.0972	25.6543	-95.3905	31.9651		7.56437	20.6898	0.42197	15.9357	1.13932	16.2361	1.48819
7.57437	-35.4727	5.03013	-88.1949	25.6769	-95.4711	32.03		7.57437	20.6925	0.42157	15.9365	1.14019	16.2334	1.48868
7.58437	-35.5101	5.02434	-88.36	25.7097	-95.6187	32.0717		7.58437	20.6955	0.42139	15.9344	1.14197	16.2321	1.48648
7.59438	-35.5465	5.01782	-88.451	25.7223	-95.5727	32.0518		7.59438	20.6995	0.42117	15.9347	1.14305	16.2376	1.48331
7.60437	-35.587	5.01308	-88.6052	25.7435	-95.6529	32.0085		7.60437	20.7019	0.42148	15.9294	1.14517	16.2284	1.4833
7.61437	-35.6547	5.0075	-88.7552	25.7644	-95.7078	31.9906		7.61437	20.7051	0.42167	15.9305	1.14578	16.2274	1.48431
7.62437	-35.6594	5.00574	-88.9013	25.7955	-95.9	32.0193		7.62437	20.7051	0.42167	15.9313	1.14455	16.2263	1.486
7.63437	-35.6757	5.00638	-89.043	25.8315	-95.8696	31.9756		7.63437	20.7056	0.42173	15.93	1.14634	16.2294	1.48356
7.64437	-35.679	5.00372	-89.1819	25.8562	-95.8819	31.9511		7.64437	20.706	0.42186	15.9303	1.14565	16.2368	1.48305
7.65437	-35.6715	4.99537	-89.3971	25.8869	-95.9446	31.9786		7.65437	20.7052	0.42216	15.9296	1.14533	16.2398	1.48094
7.66437	-35.6398	4.99246	-89.4994	25.9296	-95.9008	32.0192		7.66437	20.7071	0.42211	15.9263	1.14495	16.2389	1.48048
7.67438	-35.6232	4.98598	-89.6144	25.9375	-95.9842	32.0812		7.67438	20.7079	0.42202	15.9266	1.14475	16.2271	1.48219
7.68438	-35.6726	4.98026	-89.6587	25.965	-96.1538	32.115		7.68438	20.7095	0.42196	15.9218	1.14577	16.2287	1.48311
7.69437	-35.6987	4.9765	-89.7373	25.9768	-96.1649	32.142		7.69437	20.7097	0.42241	15.9179	1.1471	16.2266	1.481
7.70438	-35.7058	4.96862	-89.8084	25.9928	-96.0596	32.142		7.70438	20.7087	0.42214	15.9182	1.14786	16.2189	1.4816
7.71437	-35.6888	4.96092	-89.9414	26.007	-96.285	32.1905		7.71437	20.712	0.42209	15.9204	1.14698	16.2164	1.48261
7.72438	-35.6289	4.9547	-90.0155	26.0296	-96.3111	32.181		7.72438	20.7081	0.42282	15.9267	1.14724	16.2112	1.48193
7.73437	-35.5648	4.95045	-90.0786	26.038	-96.3625	32.2219		7.73437	20.7072	0.42265	15.9234	1.14625	16.208	1.48149
7.74438	-35.5233	4.94932	-90.2274	26.0775	-96.328	32.2118		7.74438	20.7059	0.42306	15.9134	1.14764	16.2101	1.48131
7.75437	-35.4781	4.95094	-90.3157	26.0831	-96.495	32.2441		7.75437	20.7043	0.42319	15.9182	1.14562	16.2073	1.48496
7.76437	-35.4864	4.95451	-90.3649	26.0943	-96.5228	32.2347		7.76437	20.7057	0.42288	15.9171	1.14521	16.207	1.48452
7.77437	-35.4934	4.95517	-90.4977	26.1477	-96.6237	32.1978		7.77437	20.7026	0.42301	15.9171	1.14625	16.2125	1.48372
7.78437	-35.4948	4.95346	-90.6423	26.1721	-96.7046	32.1714		7.78437	20.7013	0.42383	15.9151	1.1466	16.213	1.48316
7.79437	-35.4855	4.94942	-90.7312	26.185	-96.7092	32.1526		7.79437	20.7015	0.42393	15.9062	1.15033	16.2111	1.48246
7.80438	-35.4975	4.94853	-90.9026	26.2308	-96.7308	32.1686		7.80438	20.7037	0.42363	15.9091	1.14902	16.2087	1.48198
7.81437	-35.5084	4.9533	-90.9688	26.2399	-96.6836	32.1623		7.81437	20.7048	0.4233	15.9083	1.15053	16.1972	1.48379
7.82437	-35.4883	4.94909	-91.015	26.2606	-96.6867	32.1833		7.82437	20.7062	0.42295	15.9081	1.1503	16.197	1.48601
7.83437	-35.4648	4.94677	-91.0495	26.2674	-96.7124	32.1921		7.83437	20.7068	0.42317	15.904	1.15213	16.1842	1.48511
7.84438	-35.4458	4.94557	-91.1041	26.2824	-96.8486	32.2285		7.84438	20.711	0.42292	15.8961	1.15418	16.1919	1.48137
7.85437	-35.4409	4.93748	-91.1612	26.3021	-96.9217	32.2077		7.85437	20.7119	0.42309	15.8937	1.15364	16.1919	1.48303
7.86437	-35.4245	4.93887	-91.2244	26.3405	-96.9417	32.2148		7.86437	20.7108	0.42316	15.8881	1.15445	16.1835	1.48507
7.87437	-35.4317	4.9358	-91.3059	26.3475	-97.0533	32.3216		7.87437	20.7109	0.42355	15.8928	1.15522	16.1755	1.48706
7.88437	-35.4515	4.93134	-91.4018	26.3638	-97.0927	32.3402		7.88437	20.7121	0.42413	15.8946	1.15598	16.1732	1.48686
7.89437	-35.4645	4.93	-91.3603	26.3884	-97.084	32.3564		7.89437	20.7119	0.42423	15.8989	1.15668	16.1755	1.48488
7.90437	-35.5087	4.93015	-91.3866	26.4043	-97.0928	32.3628		7.90437	20.7107	0.42439	15.8967	1.15721	16.169	1.48593
7.91437	-35.5081	4.92669	-91.5052	26.4288	-97.0066	32.3417		7.91437	20.7098	0.42482	15.9023	1.15754	16.1745	1.48687
7.92438	-35.5113	4.92721	-91.5778	26.4392	-96.9488	32.3578		7.92438	20.7061	0.42506	15.9024	1.15723	16.1598	1.48724
7.93438	-35.5265	4.91902	-91.7905	26.481	-96.798	32.3186		7.93438	20.7017	0.42531	15.9085	1.15756	16.153	1.48827
7.94437	-35.5219	4.92438	-91.9509	26.501	-96.8217	32.2649		7.94437	20.6991	0.4255	15.9076	1.15702	16.1425	1.49053
7.95438	-35.5166	4.92372	-91.5905	26.2073	-96.679	32.2405		7.95438	20.6976	0.42588	15.9121	1.15559	16.1389	1.49074
7.96437	-35.4644	4.92817	-92.1351	26.5395	-96.7322	32.2737		7.96437	20.7002	0.42571	15.9096	1.15642	16.1294	1.49311
7.97438	-35.4635	4.93669	-91.8276	26.3139	-96.7204	32.2906		7.97438	20.701	0.42585	15.9118	1.15569	16.1268	1.49127
7.98437	-35.4517	4.93655	-92.3503	26.5791	-96.7473	32.3267		7.98437	20.7042	0.42561	15.9065	1.15568	16.1325	1.48975
7.99438	-35.4544	4.93347	-91.9488	26.2987	-96.7338	32.3238		7.99438	20.7059	0.42542	15.9042	1.15707	16.1281	1.49206
8.00437	-35.4624	4.93704	-91.7545	26.1154	-96.7419	32.3849		8.00437	20.7088	0.42546	15.9063	1.15465	16.1203	1.49221
8.01437	-35.4089	4.93633	-91.7835	26.1076	-96.743	32.4435		8.01437	20.7078	0.42558	15.9169	1.15219	16.1157	1.49523
8.02437	-35.4313	4.93079	-91.6711	26.032	-96.6782	32.4772		8.02437	20.7063	0.42607	15.9187	1.15211	16.1071	1.49797
8.03437	-35.4398	4.93534	-92.39	26.5274	-96.7999	32.4881		8.03437	20.7044	0.42615	15.9213	1.15326	16.1084	1.4969
8.04437	-35.4384	4.93721	-92.4129	26.477	-96.8593	32.5284		8.04437	20.7062	0.42626	15.9214	1.15253	16.1112	1.49714
8.05437	-35.4079	4.94095	-92.7947	26.7111	-96.8128	32.5667		8.05437	20.7057	0.42593	15.9166	1.1524	16.1056	1.49895
8.06437	-35.4067	4.94631	-92.2324	26.3053	-96.8186	32.6179		8.06437	20.704	0.42647	15.9111	1.15452	16.1026	1.49854
8.07437	-35.3663	4.94356	-92.1354	26.18	-96.7392	32.6383		8.07437	20.703	0.42665	15.905	1.15644	16.1047	1.49834
8.08437	-35.3437	4.94453	-93.0539	26.7676	-96.8465	32.6322		8.08437	20.7019	0.42644	15.9056	1.15531	16.1037	1.4998
8.09438	-35.3181	4.9482	-93.2351	26.7859	-96.9729	32.6731		8.09438	20.6995	0.42666	15.9027	1.15535	16.0908	1.5077
8.10437	-35.3276	4.95384	-93.1512	26.7834	-97.0523	32.7383		8.10437	20.6975	0.42649	15.9022	1.15595	16.0949	1.50708
8.11437	-35.3358	4.96027	-93.2664	26.7974	-97.0728	32.7473		8.11437	20.696	0.42671	15.9018	1.15513	16.0942	1.50608
8.12437	-35.3532	4.9654	-93.3148	26.8222	-97.1728	32.8027		8.12437	20.6956	0.42635	15.8977	1.1561	16.0892	1.50989
8.13437	-35.3732	4.97186	-93.3653	26.8477	-97.3385	32.8715		8.13437	20.6935	0.42616	15.8917	1.15655	16.0835	1.51163
8.14437	-35.3784	4.97063	-93.2927	26.8502	-97.2906	32.8559		8.14437	20.6922	0.42655	15.8949	1.15785	16.0765	1.51196
8.15437	-35.3879	4.96862	-92.2896	26.1706	-97.4	32.9149		8.15437	20.6894	0.42674	15.8926	1.16044	16.072	1.51291
8.16437	-35.3944	4.97328	-92.3464	26.2387	-97.3534	32.9212		8.16437	20.6879	0.42702	15.8885	1.16118	16.0785	1.51249
8.17438	-35.4267	4.9713	-92.1607	26.1255	-97.5146	32.9083		8.17438	20.6868	0.42672	15.8839	1.16093	16.094	1.51094
8.18437	-35.4697	4.97408	-92.4752	26.4149	-97.5267	32.9366		8.18437	20.684	0.42695	15.874	1.1621	16.1026	1.50827
8.19437	-35.5078	4.97529	-91.8393	25.9832	-97.7094	33.0018		8.19437	20.6844	0.42712	15.8697	1.15984	16.1015	1.50746
8.20438	-35.5354	4.98139	-92.0778	26.1061	-97.8005	33.0559		8.20438	20.6859	0.42747	15.8659	1.15996	16.1185	1.50395
8.21437	-35.5311	4.98231	-91.8582	25.8953	-97.8449	33.0934		8.21437	20.6868	0.42786	15.8571	1.16087	16.1181	1.50458
8.22438	-35.5784	4.97939	-91.7522	25.7352	-97.9727	33.1117		8.22438	20.6911	0.42779	15.8485	1.16214	16.1237	1.5055
8.23437	-35.5913	4.97898	-91.8798	25.7561	-97.9595	33.1077		8.23437	20.693	0.42809	15.8377	1.16358	16.1258	1.50859
8.24438	-35.6156	4.98703	-92.3401	26.0797	-98.0649	33.1473		8.24438	20.6941	0.4276	15.8467	1.16194	16.125	1.5093
8.25437	-35.6573	4.9832	-92.2811	26.0065	-98.2057	33.1691		8.25437	20.6952	0.42767	15.8378	1.16338	16.1282	1.50742
8.26437	-35.7111	4.97905	-92.0962	25.8975	-98.2211	33.2314		8.26437	20.6981	0.42789	15.8359	1.16395	16.1284	1.50893
8.27437	-35.7513	4.96241	-92.2301	25.9627	-98.3408	33.3013		8.27437	20.6995	0.42771	15.8355	1.16309	16.1272	1.51074
8.28437	-35.8105	4.95348	-92.4945	26.1487	-98.3889	33.3478		8.28437	20.7002	0.4271	15.8311	1.16329	16.1178	1.51188
8.29437	-35.8263	4.95394	-92.7924	26.3013	-98.5041	33.4305		8.29437	20.7001	0.42682	15.8298	1.16207	16.1161	1.51419
8.30437	-35.8679	4.94748	-93.1157	26.4805	-98.5993	33.4639		8.30437	20.7005	0.42697	15.8213	1.16334	16.1217	1.51588
8.31437	-35.9141	4.93929	-93.1224	26.4072	-98.5807	33.4545		8.31437	20.6995	0.42723	15.8209	1.16287	16.1334	1.51663
8.32437	-35.9526	4.92947	-93.0682	26.2254	-98.5412	33.4735		8.32437	20.7014	0.42647	15.8156	1.16314	16.1399	1.51608
8.33437	-35.9761	4.93038	-93.267	26.2879	-98.579	33.5215		8.33437	20.7025	0.42554	15.8091	1.16143	16.145	1.51621
8.34438	-36.0275	4.92554	-93.5509	26.3658	-98.6722	33.6163		8.34438	20.7004	0.42564	15.804	1.16074	16.1278	1.52229
8.35437	-36.0082	4.91965	-93.2757	26.1146	-98.6882	33.696		8.35437	20.6989	0.42557	15.8142	1.15935	16.1233	1.52375
8.36437	-36.0033	4.91341	-93.2732	26.035	-98.7758	33.7755		8.36437	20.6992	0.42523	15.8118	1.15923	16.1299	1.52202
8.37437	-35.9848	4.90341	-93.9052	26.3756	-98.7986	33.7966		8.37437	20.698	0.42495	15.8028	1.16089	16.1312	1.52241
8.38437	-36.0059	4.89602	-94.4567	26.6729	-98.9355	33.855		8.38437	20.6954	0.42485	15.8	1.1603	16.1228	1.526
8.39437	-35.9908	4.8968	-95.2391	27.145	-99.1962	33.8751		8.39437	20.6952	0.42487	15.7995	1.16009	16.123	1.52726
8.40437	-35.9564	4.8899	-95.4604	27.1848	-99.285	33.884		8.40437	20.6959	0.42445	15.8106	1.15779	16.1235	1.52999
8.41437	-35.9559	4.88708	-95.5752	27.2088	-99.2657	33.9228		8.41437	20.6964	0.42411	15.8062	1.15885	16.1208	1.52829
8.42438	-35.9696	4.89587	-95.7017	27.23	-99.1927	33.9139		8.42438	20.6974	0.42375	15.808	1.15891	16.1239	1.52783
8.43437	-36.0026	4.8887	-95.7886	27.2617	-99.2354	33.9226		8.43437	20.6981	0.42347	15.8086	1.15845	16.1307	1.52914
8.44437	-35.9903	4.88624	-95.943	27.2696	-99.3665	34.0109		8.44437	20.6975	0.42347	15.814	1.15774	16.1299	1.53076
8.45438	-35.965	4.88239	-96.1532	27.3059	-99.3802	33.9693		8.45438	20.697	0.42364	15.8037	1.16015	16.1281	1.53241
8.46437	-35.9493	4.88042	-96.333	27.3189	-99.5079	34.0411		8.46437	20.6946	0.42401	15.7978	1.16057	16.1356	1.5332
8.47438	-35.8973	4.87384	-96.5088	27.3167	-99.6226	34.1217		8.47438	20.6902	0.42416	15.7837	1.16254	16.1287	1.53606
8.48437	-35.892	4.87551	-96.6687	27.3308	-99.9267	34.2604		8.48437	20.6864	0.42462	15.7816	1.1625	16.1248	1.53729
8.49437	-35.8643	4.8748	-96.7006	27.3266	-100.19	34.3577		8.49437	20.6831	0.42512	15.7825	1.16169	16.123	1.5378
8.50437	-35.8478	4.87912	-96.9415	27.3518	-100.226	34.3519		8.50437	20.6771	0.4254	15.7785	1.16269	16.121	1.53947
8.51437	-35.8498	4.88631	-97.0982	27.3937	-100.221	34.3946		8.51437	20.6742	0.42566	15.7718	1.16236	16.1267	1.54076
8.52437	-35.8518	4.88523	-97.1669	27.3816	-100.325	34.4159		8.52437	20.673	0.42498	15.7633	1.16302	16.1295	1.54294
8.53437	-35.8411	4.88202	-97.3473	27.4307	-100.442	34.4463		8.53437	20.6703	0.4249	15.7584	1.16216	16.1244	1.54468
8.54437	-35.8755	4.87985	-97.0026	27.0806	-100.57	34.4477		8.54437	20.6675	0.425	15.7476	1.16439	16.1134	1.54712
8.55437	-35.9309	4.87528	-96.6907	26.7858	-100.693	34.4385		8.55437	20.6648	0.42482	15.7432	1.16528	16.1118	1.54535
8.56437	-35.9715	4.87456	-96.8039	26.7898	-100.709	34.4566		8.56437	20.6631	0.42421	15.7365	1.16631	16.1158	1.54563
8.57437	-35.9994	4.87556	-96.8041	26.7335	-100.625	34.4578		8.57437	20.6611	0.42376	15.725	1.16746	16.1169	1.54658
8.58437	-36.0028	4.87231	-96.8268	26.713	-100.593	34.4764		8.58437	20.6608	0.42393	15.7132	1.16894	16.1165	1.54808
8.59438	-36.0212	4.87585	-96.9801	26.7958	-100.796	34.5431		8.59438	20.659	0.42349	15.7016	1.17007	16.126	1.54579
8.60437	-36.0163	4.87313	-96.8602	26.7045	-100.936	34.6225		8.60437	20.6626	0.42285	15.693	1.17182	16.1227	1.55174
8.61437	-36.0179	4.86638	-96.9065	26.7108	-101.019	34.5898		8.61437	20.6645	0.42186	15.6855	1.17249	16.1181	1.55641
8.62437	-36.0633	4.86498	-96.6832	26.4806	-101.059	34.6117		8.62437	20.6664	0.42135	15.6738	1.17474	16.1219	1.55334
8.63437	-36.1209	4.86071	-96.8613	26.5261	-101.325	34.6985		8.63437	20.667	0.42113	15.6674	1.17414	16.1193	1.555
8.64437	-36.1451	4.86058	-96.9545	26.5214	-101.599	34.8291		8.64437	20.67	0.42074	15.6551	1.17221	16.1087	1.55727
8.65437	-36.1369	4.85691	-97.1763	26.6833	-101.703	34.9228		8.65437	20.676	0.42025	15.6402	1.17247	16.1081	1.55774
8.66437	-36.1172	4.84644	-97.2731	26.6872	-101.979	35.0155		8.66437	20.6779	0.41996	15.6363	1.17282	16.1041	1.5605
8.67438	-36.1075	4.84442	-97.3064	26.6542	-102.271	35.141		8.67438	20.6785	0.42034	15.6308	1.17467	16.0946	1.56284
8.68437	-36.0764	4.84008	-97.3714	26.6539	-102.486	35.3184		8.68437	20.6788	0.42018	15.6369	1.17348	16.0829	1.56571
8.69437	-36.0816	4.84184	-97.1683	26.5178	-102.713	35.3955		8.69437	20.6794	0.41955	15.6336	1.17381	16.0758	1.57065
8.70438	-36.1007	4.84352	-97.5061	26.6561	-102.897	35.4894		8.70438	20.6803	0.41919	15.6235	1.17514	16.0589	1.57411
8.71437	-36.137	4.84406	-97.5907	26.691	-102.882	35.5257		8.71437	20.6808	0.41867	15.6173	1.17619	16.0513	1.57725
8.72437	-36.1777	4.8429	-97.5098	26.5815	-103.039	35.6391		8.72437	20.6809	0.41824	15.6126	1.17565	16.0395	1.58115
8.73437	-36.2219	4.84107	-97.4426	26.5067	-103.208	35.7252		8.73437	20.68	0.41808	15.6106	1.17508	16.0167	1.58759
8.74437	-36.2284	4.83396	-97.5888	26.5731	-103.43	35.806		8.74437	20.6816	0.41847	15.5991	1.17679	16.0009	1.59262
8.75437	-36.2826	4.83096	-97.9135	26.7252	-103.471	35.8255		8.75437	20.6823	0.41894	15.589	1.17811	15.9969	1.59483
8.76437	-36.2909	4.82496	-98.0519	26.7615	-103.589	35.889		8.76437	20.6793	0.41923	15.5807	1.17848	15.9995	1.59708
8.77437	-36.2871	4.82377	-98.0085	26.7102	-103.742	36.0147		8.77437	20.6778	0.41956	15.5733	1.18005	15.9957	1.59904
8.78437	-36.3152	4.82541	-98.0101	26.7315	-103.991	36.2011		8.78437	20.6779	0.41947	15.567	1.18175	15.9976	1.60025
8.79437	-36.3616	4.82087	-97.6429	26.5064	-104.238	36.3331		8.79437	20.6753	0.41949	15.5589	1.18265	15.9917	1.60036
8.80437	-36.3733	4.8215	-97.4864	26.4562	-104.499	36.4659		8.80437	20.6705	0.41939	15.5562	1.18414	15.9789	1.59999
8.81437	-36.3537	4.81789	-97.5771	26.5106	-104.673	36.5831		8.81437	20.6683	0.41957	15.5463	1.18606	15.9674	1.59945
8.82437	-36.38	4.82036	-97.724	26.5436	-104.942	36.7565		8.82437	20.6643	0.42035	15.5455	1.18639	15.9667	1.59889
8.83437	-36.4295	4.82509	-98.1238	26.7557	-105.065	36.8704		8.83437	20.663	0.42127	15.5466	1.18904	15.9652	1.60082
8.84438	-36.4601	4.82119	-98.3577	26.8792	-105.224	36.9037		8.84438	20.6641	0.42158	15.5445	1.192	15.9702	1.59822
8.85437	-36.4411	4.82081	-98.3646	26.8215	-105.46	37.0409		8.85437	20.6662	0.42179	15.5305	1.19457	15.967	1.60027
8.86437	-36.4562	4.81986	-98.4197	26.8677	-105.566	37.1182		8.86437	20.6656	0.4221	15.5271	1.19638	15.9555	1.6028
8.87437	-36.4453	4.81757	-98.2674	26.7456	-105.722	37.2049		8.87437	20.6633	0.42226	15.5274	1.19511	15.9521	1.6033
8.88437	-36.4526	4.8154	-98.2653	26.6933	-105.776	37.2949		8.88437	20.6614	0.42252	15.5223	1.19574	15.9447	1.60449
8.89437	-36.4566	4.8079	-98.5177	26.743	-106.008	37.3833		8.89437	20.6598	0.42232	15.5139	1.19665	15.9273	1.61016
8.90437	-36.4789	4.81174	-98.7326	26.7613	-106.225	37.4694		8.90437	20.66	0.42251	15.5054	1.19814	15.9204	1.61036
8.91437	-36.5142	4.81087	-99.0759	26.8752	-106.451	37.6116		8.91437	20.6612	0.42236	15.5039	1.19814	15.906	1.6182
8.92438	-36.5325	4.81214	-99.0267	26.8023	-106.735	37.7526		8.92438	20.6613	0.42263	15.4934	1.20094	15.8843	1.62473
8.93437	-36.539	4.81761	-98.9166	26.7481	-107.135	37.9189		8.93437	20.6637	0.42287	15.4869	1.20358	15.8689	1.62895
8.94437	-36.5823	4.82459	-99.2241	26.8924	-107.319	38.0215		8.94437	20.6641	0.42341	15.4817	1.20524	15.8559	1.6319
8.95438	-36.617	4.83245	-99.3466	26.9211	-107.653	38.158		8.95438	20.6633	0.42327	15.4768	1.20755	15.8469	1.63462
8.96437	-36.6571	4.83897	-99.2562	26.8263	-107.919	38.2549		8.96437	20.663	0.42348	15.4751	1.20967	15.8412	1.63514
8.97437	-36.714	4.83797	-99.4412	26.852	-108.22	38.4055		8.97437	20.6642	0.42386	15.4792	1.21013	15.8397	1.63681
8.98437	-36.7733	4.84518	-99.1978	26.684	-108.372	38.498		8.98437	20.6646	0.42362	15.4786	1.21076	15.8345	1.64077
8.99437	-36.8099	4.84413	-99.4031	26.7114	-108.611	38.6248		8.99437	20.6675	0.42365	15.4711	1.21448	15.8232	1.64538
9.00437	-36.8565	4.84714	-99.5621	26.7873	-108.748	38.6933		9.00437	20.6693	0.42367	15.4621	1.21773	15.8234	1.64506
9.01437	-36.9414	4.8515	-99.8055	26.8761	-109.093	38.7724		9.01437	20.6714	0.42313	15.4609	1.2206	15.8104	1.64721
9.02437	-36.94	4.85755	-99.9665	26.8893	-109.347	38.8426		9.02437	20.673	0.42361	15.4639	1.22173	15.8003	1.65139
9.03437	-36.9615	4.86425	-100.022	26.8716	-109.473	39.0148		9.03437	20.6734	0.42344	15.4698	1.22298	15.7916	1.65663
9.04437	-36.9768	4.86781	-100.03	26.8517	-109.549	39.1043		9.04437	20.6725	0.4232	15.4803	1.22146	15.7871	1.65796
9.05437	-37.0408	4.8754	-99.8123	26.7261	-109.796	39.1473		9.05437	20.6748	0.42347	15.4885	1.22165	15.7721	1.66572
9.06437	-37.0669	4.87319	-99.9057	26.7575	-109.993	39.2218		9.06437	20.6785	0.42365	15.4924	1.22119	15.7586	1.67093
9.07437	-37.0897	4.87805	-100.098	26.8446	-110.212	39.2685		9.07437	20.6788	0.42454	15.4994	1.21998	15.7405	1.67845
9.08437	-37.1232	4.88997	-99.9835	26.8255	-110.411	39.3292		9.08437	20.6756	0.42503	15.505	1.21838	15.7346	1.68315
9.09438	-37.122	4.89443	-99.9537	26.8142	-110.483	39.3485		9.09438	20.6751	0.42557	15.507	1.2187	15.7144	1.68646
9.10437	-37.1472	4.9049	-99.9785	26.7449	-110.736	39.5292		9.10437	20.6734	0.42627	15.5084	1.21766	15.7048	1.68661
9.11437	-37.1589	4.91401	-100.006	26.7378	-111.105	39.6623		9.11437	20.6702	0.42734	15.5161	1.21701	15.7045	1.68534
9.12437	-37.1632	4.91881	-100.016	26.695	-111.204	39.6613		9.12437	20.6694	0.42832	15.522	1.21556	15.6895	1.69226
9.13437	-37.1474	4.92455	-100.107	26.6925	-111.332	39.6751		9.13437	20.6684	0.42868	15.5206	1.21598	15.69	1.69544
9.14437	-37.1761	4.93358	-100.245	26.7278	-111.632	39.7956		9.14437	20.665	0.42835	15.5167	1.21894	15.6865	1.69766
9.15437	-37.1964	4.94319	-100.516	26.8425	-111.728	39.8082		9.15437	20.6572	0.42866	15.5156	1.2194	15.6737	1.70198
9.16437	-37.2143	4.94425	-100.649	26.8365	-111.988	39.9653		9.16437	20.6524	0.42887	15.5078	1.21883	15.6653	1.70425
9.17438	-37.258	4.95782	-100.99	26.9481	-112.331	40.1311		9.17438	20.6505	0.42925	15.5072	1.21788	15.6593	1.70813
9.18437	-37.287	4.96644	-100.929	26.891	-112.531	40.1841		9.18437	20.6498	0.42965	15.5044	1.21745	15.6482	1.71274
9.19437	-37.2818	4.96929	-101.069	26.906	-112.644	40.2021		9.19437	20.6456	0.43036	15.495	1.21928	15.646	1.71238
9.20438	-37.323	4.97659	-101.005	26.8506	-112.962	40.338		9.20438	20.6419	0.43076	15.497	1.21767	15.6442	1.71601
9.21437	-37.3198	4.98056	-101.127	26.8772	-113.173	40.4622		9.21437	20.6382	0.43164	15.4968	1.21791	15.6353	1.71777
9.22437	-37.3081	4.98458	-101.127	26.8624	-113.413	40.6369		9.22437	20.6334	0.43227	15.4906	1.21928	15.63	1.72104
9.23438	-37.3515	4.985	-101.283	26.8988	-113.652	40.7864		9.23438	20.6294	0.43287	15.4943	1.21936	15.6454	1.7193
9.24437	-37.3422	4.97912	-101.536	26.9461	-113.827	40.9504		9.24437	20.6248	0.43248	15.4931	1.22012	15.6484	1.71762
9.25437	-37.3406	4.98683	-101.624	27.0047	-113.996	41.0913		9.25437	20.6202	0.43218	15.4987	1.22021	15.6445	1.71779
9.26437	-37.3206	4.99473	-101.768	27.061	-114.343	41.2478		9.26437	20.6164	0.43231	15.4953	1.2216	15.6203	1.72052
9.27437	-37.309	5.00908	-101.779	27.0276	-114.65	41.3691		9.27437	20.618	0.43207	15.4916	1.22143	15.6092	1.72097
9.28437	-37.2768	5.02292	-101.884	27.0021	-114.97	41.5196		9.28437	20.6165	0.43282	15.4912	1.22099	15.6019	1.72696
9.29437	-37.2782	5.0289	-102.014	26.9917	-114.881	41.5195		9.29437	20.6181	0.43321	15.4914	1.22317	15.6055	1.73126
9.30437	-37.2538	5.03778	-102.133	27.0064	-115.163	41.7281		9.30437	20.6173	0.43376	15.4956	1.2225	15.6042	1.73446
9.31437	-37.2754	5.05298	-102.293	27.0192	-115.322	41.8382		9.31437	20.6175	0.43413	15.5004	1.22208	15.6053	1.73742
9.32437	-37.2813	5.06872	-102.424	27.0475	-115.665	42.0039		9.32437	20.6196	0.43405	15.4933	1.22442	15.5919	1.73986
9.33437	-37.2883	5.0756	-102.427	27.0146	-115.874	42.0305		9.33437	20.6182	0.434	15.4947	1.22317	15.5823	1.74101
9.34438	-37.2846	5.09119	-102.484	26.9999	-116.163	42.1805		9.34438	20.6172	0.43408	15.4937	1.22275	15.574	1.74396
9.35437	-37.3214	5.10293	-102.604	26.9977	-116.29	42.2256		9.35437	20.6131	0.4343	15.4936	1.22226	15.5655	1.74947
9.36437	-37.3627	5.1154	-102.795	27.0396	-116.424	42.2733		9.36437	20.6128	0.43439	15.4892	1.22259	15.5572	1.75328
9.37437	-37.4263	5.1328	-102.93	27.0111	-116.809	42.4509		9.37437	20.6143	0.4341	15.4815	1.22489	15.5539	1.75303
9.38437	-37.448	5.14659	-103.143	27.0793	-117.005	42.5481		9.38437	20.6173	0.43406	15.4789	1.22512	15.5536	1.75345
9.39437	-37.4695	5.15231	-103.17	27.0606	-117.069	42.6475		9.39437	20.6167	0.43439	15.4797	1.22578	15.5555	1.75357
9.40437	-37.5425	5.16143	-103.298	27.0569	-117.277	42.7909		9.40437	20.6148	0.43442	15.4787	1.22798	15.5565	1.7548
9.41437	-37.5558	5.17024	-103.566	27.0934	-117.596	42.9891		9.41437	20.6119	0.43457	15.4684	1.22865	15.5588	1.75507
9.42438	-37.6073	5.17845	-103.827	27.1361	-117.731	43.0569		9.42438	20.6083	0.435	15.4627	1.22886	15.5635	1.75585
9.43437	-37.6471	5.19108	-104.259	27.2494	-117.979	43.2827		9.43437	20.604	0.43536	15.4641	1.22798	15.5688	1.75422
9.44437	-37.7096	5.20293	-104.531	27.3177	-118.001	43.3868		9.44437	20.6038	0.4349	15.4602	1.228	15.5747	1.75138
9.45438	-37.7426	5.21364	-104.528	27.2588	-118.16	43.5665		9.45438	20.6011	0.43547	15.4596	1.22799	15.5665	1.75499
9.46437	-37.8229	5.23117	-104.676	27.2569	-118.33	43.697		9.46437	20.6018	0.436	15.4537	1.22792	15.5604	1.75772
9.47437	-37.8691	5.25114	-104.815	27.2444	-118.522	43.8596		9.47437	20.6016	0.43624	15.4476	1.22782	15.55	1.76204
9.48438	-37.9111	5.25967	-105.193	27.3707	-118.649	43.9865		9.48438	20.5975	0.43671	15.4382	1.22873	15.5427	1.7648
9.49437	-37.9524	5.2715	-105.522	27.4524	-118.557	43.9877		9.49437	20.5951	0.43659	15.4334	1.22557	15.5474	1.76481
9.50437	-37.9947	5.28246	-105.58	27.4265	-118.654	44.0316		9.50437	20.5933	0.43689	15.4388	1.22482	15.539	1.77083
9.51437	-37.9944	5.28916	-105.754	27.457	-118.816	44.0897		9.51437	20.5924	0.43743	15.4365	1.22306	15.533	1.77407
9.52437	-37.9839	5.30225	-105.994	27.4786	-119.054	44.2314		9.52437	20.5917	0.4375	15.4314	1.22114	15.5266	1.77505
9.53437	-38.0298	5.3198	-106.142	27.445	-119.216	44.3599		9.53437	20.5938	0.43805	15.4127	1.22265	15.5184	1.77702
9.54437	-38.0223	5.32937	-106.41	27.4938	-119.453	44.5379		9.54437	20.5946	0.4387	15.3919	1.22501	15.5311	1.77608
9.55437	-37.9929	5.33682	-106.573	27.4846	-119.675	44.6951		9.55437	20.5943	0.43902	15.3763	1.22617	15.5357	1.77667
9.56437	-37.9495	5.34767	-106.604	27.45	-119.905	44.8728		9.56437	20.5887	0.4394	15.3633	1.22741	15.5429	1.77498
9.57437	-37.9278	5.35079	-106.983	27.5624	-120.21	44.9809		9.57437	20.588	0.43933	15.3469	1.23027	15.5439	1.77461
9.58437	-37.954	5.36137	-107.314	27.6556	-120.403	45.1501		9.58437	20.5903	0.43895	15.3369	1.2329	15.5383	1.77172
9.59438	-38.0002	5.36971	-107.625	27.6542	-120.606	45.3045		9.59438	20.5913	0.43951	15.3237	1.23555	15.5425	1.77273
9.60437	-38.0688	5.38536	-107.928	27.6989	-120.8	45.4069		9.60437	20.5902	0.4397	15.3134	1.23721	15.5448	1.7725
9.61437	-38.1053	5.39771	-108.199	27.7335	-121.096	45.6577		9.61437	20.59	0.4397	15.2941	1.23993	15.5387	1.77435
9.62437	-38.097	5.41041	-108.426	27.7566	-121.266	45.7542		9.62437	20.5858	0.43971	15.2743	1.24283	15.5354	1.77472
9.63437	-38.0649	5.41848	-108.707	27.7755	-121.365	45.9079		9.63437	20.585	0.43989	15.2697	1.24332	15.5218	1.77732
9.64437	-38.0999	5.42495	-108.997	27.8257	-121.377	45.9236		9.64437	20.5865	0.44039	15.2642	1.24329	15.5239	1.77802
9.65437	-38.1186	5.43477	-109.073	27.7319	-121.639	46.0616		9.65437	20.5885	0.44077	15.2547	1.244	15.5278	1.77857
9.66437	-38.1598	5.4517	-109.367	27.7541	-121.823	46.1532		9.66437	20.5921	0.44074	15.2457	1.24592	15.5211	1.78376
9.67438	-38.2041	5.46246	-109.572	27.7487	-121.907	46.1621		9.67438	20.5895	0.44077	15.2348	1.24722	15.5213	1.78148
9.68437	-38.2182	5.47039	-109.837	27.7434	-121.918	46.1394		9.68437	20.5872	0.44123	15.2165	1.24988	15.5257	1.78472
9.69437	-38.2268	5.47887	-110.217	27.8305	-121.91	46.148		9.69437	20.5864	0.44167	15.2103	1.25125	15.5298	1.78771
9.70438	-38.2109	5.47837	-110.41	27.8715	-122.021	46.2277		9.70438	20.5876	0.44195	15.1986	1.25419	15.5273	1.78839
9.71437	-38.2137	5.48135	-110.55	27.8184	-122.291	46.3969		9.71437	20.5847	0.44205	15.1868	1.25555	15.5275	1.79274
9.72437	-38.2007	5.48222	-110.811	27.8449	-122.493	46.4628		9.72437	20.5857	0.44221	15.1769	1.25722	15.5283	1.79215
9.73438	-38.1876	5.49618	-110.955	27.8918	-122.422	46.4148		9.73438	20.5861	0.44237	15.1546	1.26106	15.5134	1.795
9.74437	-38.2133	5.50718	-111.138	27.8693	-122.373	46.4007		9.74437	20.587	0.44297	15.1438	1.25957	15.5152	1.79611
9.75437	-38.2246	5.51536	-111.526	27.9639	-122.67	46.6336		9.75437	20.5879	0.44307	15.1288	1.25908	15.5111	1.79839
9.76437	-38.2257	5.53119	-111.744	27.954	-122.822	46.7441		9.76437	20.5917	0.44282	15.1224	1.25855	15.5249	1.79568
9.77437	-38.25	5.54019	-112.147	28.0435	-122.905	46.7925		9.77437	20.591	0.4432	15.1089	1.25946	15.5222	1.79794
9.78437	-38.2537	5.54181	-112.415	28.06	-123.084	46.8348		9.78437	20.5889	0.44333	15.09	1.26167	15.5242	1.79566
9.79437	-38.2486	5.55156	-112.725	28.107	-123.126	46.894		9.79437	20.5883	0.4438	15.0726	1.2613	15.511	1.79688
9.80437	-38.2558	5.56238	-112.962	28.07	-122.995	46.8443		9.80437	20.5915	0.44358	15.0507	1.26332	15.5019	1.79895
9.81437	-38.3097	5.571	-113.155	28.0647	-123.089	46.8827		9.81437	20.5947	0.4432	15.0392	1.26286	15.4916	1.80345
9.82437	-38.3214	5.58375	-113.369	28.0404	-123.128	46.8222		9.82437	20.5942	0.44346	15.0304	1.26092	15.4891	1.8056
9.83437	-38.3046	5.59125	-113.36	27.9491	-123.221	46.7337		9.83437	20.5935	0.4432	15.0205	1.25927	15.491	1.80957
9.84438	-38.3131	5.6065	-113.372	27.8788	-123.297	46.815		9.84438	20.5904	0.44333	14.9968	1.26025	15.4923	1.81122
9.85437	-38.3523	5.62519	-113.637	27.9242	-123.412	46.8993		9.85437	20.589	0.44393	14.9772	1.26271	15.4931	1.8094
9.86437	-38.386	5.63423	-113.933	28	-123.791	47.0465		9.86437	20.5864	0.44456	14.9677	1.26178	15.4887	1.81406
9.87437	-38.4316	5.63572	-114.216	28.0344	-123.679	46.9605		9.87437	20.5856	0.44563	14.9594	1.26032	15.4849	1.818
9.88437	-38.4647	5.64663	-114.565	28.1173	-123.636	46.8595		9.88437	20.5853	0.44593	14.9373	1.2631	15.4842	1.81993
9.89437	-38.4732	5.66438	-114.668	28.0897	-123.705	46.9		9.89437	20.5832	0.44648	14.9179	1.26446	15.4811	1.82003
9.90437	-38.4547	5.66675	-114.657	28.0456	-123.717	46.8734		9.90437	20.5836	0.44669	14.8975	1.26487	15.4699	1.82554
9.91437	-38.4404	5.67591	-114.773	28.0526	-123.887	46.9367		9.91437	20.5831	0.44725	14.8846	1.26642	15.4557	1.82813
9.92438	-38.468	5.68715	-115.055	28.1196	-124.148	47.044		9.92438	20.5826	0.44712	14.8741	1.26638	15.446	1.8287
9.93437	-38.5016	5.69558	-115.472	28.2339	-124.325	47.0821		9.93437	20.5858	0.44697	14.8506	1.26726	15.4339	1.83365
9.94437	-38.5066	5.7004	-115.606	28.2135	-124.344	47.0394		9.94437	20.5851	0.44703	14.8329	1.26962	15.4277	1.83551
9.95438	-38.5198	5.70942	-115.725	28.1919	-124.515	47.046		9.95438	20.5891	0.44692	14.8231	1.26959	15.4317	1.8343
9.96437	-38.5189	5.70985	-116.065	28.2841	-124.479	47.0595		9.96437	20.5882	0.44674	14.8119	1.27027	15.4242	1.83637
9.97437	-38.5192	5.71207	-116.172	28.2976	-124.393	46.9798		9.97437	20.5893	0.4463	14.7989	1.27398	15.4222	1.83385
9.98438	-38.486	5.71246	-116.517	28.4282	-124.651	47.027		9.98438	20.5944	0.44634	14.8005	1.27329	15.4315	1.82897
9.99437	-38.4967	5.72403	-116.685	28.477	-124.851	47.054		9.99437	20.5948	0.44682	14.7884	1.27539	15.429	1.82736
10.0044	-38.4985	5.72857	-116.727	28.4522	-125.104	47.14		10.0044	20.5959	0.44704	14.7685	1.27457	15.4305	1.82866
10.0144	-38.4763	5.72542	-116.64	28.4249	-125.003	47.1258		10.0144	20.5971	0.44773	14.7522	1.27548	15.4301	1.82871
10.0244	-38.5041	5.73115	-116.829	28.5026	-125.195	47.2682		10.0244	20.5957	0.44777	14.7401	1.27691	15.4325	1.82878
10.0344	-38.4997	5.73043	-117.005	28.5566	-125.376	47.2395		10.0344	20.5935	0.44758	14.7395	1.2755	15.4307	1.82923
10.0444	-38.5406	5.73036	-117.23	28.6108	-125.914	47.4367		10.0444	20.593	0.44745	14.7416	1.27329	15.417	1.83362
10.0544	-38.5399	5.73003	-117.623	28.742	-126.274	47.5362		10.0544	20.5925	0.44775	14.7345	1.27324	15.4175	1.83243
10.0644	-38.5387	5.73587	-117.702	28.7407	-126.621	47.6969		10.0644	20.5936	0.44798	14.7313	1.27234	15.4064	1.83604
10.0744	-38.618	5.74456	-117.889	28.7717	-126.637	47.7387		10.0744	20.593	0.44799	14.7226	1.27113	15.4011	1.83474
10.0844	-38.6599	5.74466	-118.048	28.766	-126.765	47.8121		10.0844	20.5918	0.44818	14.7177	1.26981	15.3966	1.83458
10.0944	-38.6841	5.74928	-118.238	28.79	-126.964	47.9433		10.0944	20.5899	0.44844	14.7239	1.26651	15.3897	1.83445
10.1044	-38.6978	5.75039	-118.589	28.8954	-126.947	47.8043		10.1044	20.5877	0.44902	14.7174	1.26651	15.3801	1.83621
10.1144	-38.7402	5.75028	-118.795	28.9452	-126.955	47.8028		10.1144	20.5851	0.44923	14.7196	1.26595	15.3664	1.83851
10.1244	-38.7408	5.75141	-118.922	28.9662	-127.305	48.0273		10.1244	20.5852	0.44915	14.7211	1.2651	15.3739	1.83556
10.1344	-38.7505	5.75278	-119.242	29.0726	-127.665	48.2334		10.1344	20.5831	0.44926	14.7084	1.26623	15.3837	1.82762
10.1444	-38.7393	5.75501	-119.499	29.1341	-127.922	48.4343		10.1444	20.581	0.4494	14.7058	1.26566	15.3771	1.82646
10.1544	-38.7789	5.75755	-119.771	29.145	-128.502	48.7429		10.1544	20.5805	0.44956	14.7111	1.26361	15.3705	1.82472
10.1644	-38.7828	5.76593	-120.141	29.2828	-128.808	48.7751		10.1644	20.5781	0.45013	14.7081	1.26324	15.3683	1.82219
10.1744	-38.7961	5.7604	-120.24	29.3007	-129.12	48.941		10.1744	20.5785	0.45055	14.7013	1.26421	15.3565	1.82474
10.1844	-38.7929	5.76608	-120.58	29.3893	-129.355	49.0286		10.1844	20.5781	0.45018	14.6986	1.26482	15.3395	1.82162
10.1944	-38.8248	5.76451	-120.913	29.4905	-129.405	49.0121		10.1944	20.5787	0.44999	14.6924	1.26399	15.3319	1.81717
10.2044	-38.8361	5.76483	-121.22	29.5415	-129.424	48.9416		10.2044	20.5766	0.45033	14.6918	1.26161	15.3228	1.81641
10.2144	-38.8598	5.77053	-121.503	29.6729	-129.533	48.94		10.2144	20.5794	0.45007	14.6878	1.2618	15.3256	1.81185
10.2244	-38.8585	5.77784	-122.058	29.9526	-129.615	48.9881		10.2244	20.5784	0.44996	14.6878	1.26114	15.3262	1.8087
10.2344	-38.8179	5.78505	-121.975	29.8952	-129.784	49.0921		10.2344	20.5808	0.44936	14.6975	1.2586	15.3248	1.80602
10.2444	-38.8424	5.79908	-121.821	29.8044	-129.932	49.0766		10.2444	20.5792	0.44924	14.7005	1.25978	15.31	1.80534
10.2544	-38.8666	5.80994	-122.068	29.7859	-129.894	49.0933		10.2544	20.5779	0.44942	14.7074	1.26054	15.2998	1.80403
10.2644	-38.8944	5.81751	-122.221	29.7629	-129.898	49.1291		10.2644	20.5755	0.44937	14.7173	1.26017	15.2919	1.80565
10.2744	-38.9255	5.8279	-122.449	29.8131	-129.765	49.0439		10.2744	20.5739	0.44922	14.7212	1.26228	15.2891	1.80295
10.2844	-38.974	5.83343	-122.381	29.7163	-129.802	49.1066		10.2844	20.5761	0.44886	14.7298	1.26169	15.2733	1.80379
10.2944	-38.9916	5.83671	-122.701	29.8609	-130.237	49.4298		10.2944	20.5733	0.44895	14.7377	1.2617	15.2636	1.80321
10.3044	-38.9967	5.84105	-122.8	29.8489	-130.17	49.3435		10.3044	20.5705	0.44943	14.7419	1.2619	15.2515	1.80281
10.3144	-38.9853	5.84188	-122.721	29.7601	-130.683	49.6016		10.3144	20.5674	0.44959	14.7469	1.2619	15.2466	1.79901
10.3244	-38.9771	5.85545	-123.013	29.9257	-131.085	49.8117		10.3244	20.5616	0.44983	14.7487	1.26217	15.2494	1.79729
10.3344	-38.998	5.86586	-123.166	29.9699	-131.437	50.0299		10.3344	20.5588	0.45029	14.7453	1.26434	15.2417	1.79403
10.3444	-39.046	5.87262	-123.228	29.9698	-131.818	50.1688		10.3444	20.5602	0.45032	14.7555	1.26328	15.2378	1.79028
10.3544	-39.0882	5.88199	-123.588	30.1304	-132.135	50.3463		10.3544	20.5604	0.44995	14.7597	1.26198	15.2294	1.78839
10.3644	-39.0894	5.88475	-123.829	30.2205	-132.591	50.6097		10.3644	20.5597	0.44965	14.7601	1.26349	15.2312	1.78216
10.3744	-39.1007	5.89121	-123.835	30.1971	-132.852	50.7553		10.3744	20.5604	0.44866	14.7606	1.26451	15.2248	1.78112
10.3844	-39.1199	5.89642	-123.501	29.9471	-132.687	50.518		10.3844	20.5601	0.44805	14.7672	1.26428	15.2092	1.78325
10.3944	-39.1428	5.90626	-123.806	30.082	-132.658	50.2621		10.3944	20.5632	0.44747	14.7715	1.26482	15.2088	1.78273
10.4044	-39.1384	5.90831	-123.867	30.072	-132.87	50.2921		10.4044	20.56	0.4481	14.7708	1.26497	15.2002	1.77999
10.4144	-39.1818	5.91074	-123.799	29.9679	-133.011	50.3014		10.4144	20.5607	0.44819	14.7728	1.26467	15.1962	1.7777
10.4244	-39.1479	5.90458	-124.157	30.1083	-133.44	50.5818		10.4244	20.5603	0.44858	14.7777	1.26479	15.1953	1.77596
10.4344	-39.1391	5.90806	-124.11	30.078	-133.497	50.489		10.4344	20.5575	0.44903	14.7839	1.26592	15.1954	1.7706
10.4444	-39.1113	5.91056	-124.098	30.0485	-133.698	50.4349		10.4444	20.5557	0.44933	14.7873	1.26513	15.1968	1.76849
10.4544	-39.1206	5.91695	-124.143	30.0178	-133.355	50.1574		10.4544	20.5509	0.44992	14.7809	1.26542	15.186	1.76536
10.4644	-39.1064	5.91342	-124.091	29.9688	-133.378	50.1618		10.4644	20.55	0.45006	14.7839	1.26616	15.1856	1.76217
10.4744	-39.0893	5.90939	-124.012	29.9385	-133.081	49.8441		10.4744	20.5489	0.45054	14.7897	1.26379	15.1861	1.76378
10.4844	-39.0816	5.91081	-123.728	29.85	-133.051	49.8619		10.4844	20.5471	0.45078	14.7863	1.26355	15.1713	1.76909
10.4944	-39.0978	5.90896	-123.603	29.8191	-133.045	49.8224		10.4944	20.5452	0.45142	14.7913	1.26365	15.1631	1.77078
10.5044	-39.0932	5.90937	-123.657	29.9235	-133.1	49.8294		10.5044	20.5425	0.45215	14.79	1.26449	15.1636	1.76658
10.5144	-39.1264	5.90748	-123.77	29.9335	-133.216	49.8584		10.5144	20.5392	0.4522	14.7875	1.26504	15.1626	1.76501
10.5244	-39.1247	5.90763	-123.719	29.9063	-133.29	49.864		10.5244	20.5378	0.45252	14.7849	1.2649	15.1637	1.76106
10.5344	-39.119	5.90395	-123.611	29.8639	-133.535	50.0146		10.5344	20.5362	0.45292	14.7799	1.26285	15.1655	1.76278
10.5444	-39.1331	5.9107	-123.57	29.8688	-133.427	49.8947		10.5444	20.5351	0.45288	14.7723	1.2645	15.1682	1.76201
10.5544	-39.2026	5.9184	-123.581	29.925	-133.465	49.8819		10.5544	20.5353	0.45282	14.7676	1.26398	15.1661	1.75837
10.5644	-39.2303	5.9262	-123.793	29.9999	-133.399	49.7094		10.5644	20.5353	0.45277	14.765	1.26307	15.1569	1.75965
10.5744	-39.2435	5.93479	-123.841	30.0268	-133.622	49.8826		10.5744	20.5366	0.45337	14.7766	1.26222	15.1512	1.76084
10.5844	-39.22	5.93769	-123.482	29.8261	-133.654	49.8156		10.5844	20.5362	0.45404	14.7735	1.26335	15.1452	1.76285
10.5944	-39.2033	5.94019	-123.357	29.8187	-133.542	49.7588		10.5944	20.5338	0.4542	14.7632	1.26491	15.1341	1.76745
10.6044	-39.16	5.94116	-123.243	29.795	-133.718	49.8756		10.6044	20.5325	0.4543	14.765	1.26436	15.1322	1.76831
10.6144	-39.1684	5.94841	-123.169	29.7794	-133.637	49.7531		10.6144	20.5348	0.45404	14.7594	1.26304	15.1306	1.76805
10.6244	-39.178	5.95702	-123.271	29.8519	-133.725	49.7918		10.6244	20.5337	0.45464	14.7535	1.26286	15.1144	1.76847
10.6344	-39.1621	5.96023	-123.344	29.9347	-133.783	49.7694		10.6344	20.5343	0.45495	14.7555	1.26175	15.1027	1.77236
10.6444	-39.1514	5.96358	-123.523	30.0559	-133.714	49.6893		10.6444	20.5341	0.455	14.7527	1.2621	15.0946	1.77209
10.6544	-39.1888	5.97175	-123.634	30.1277	-133.828	49.7363		10.6544	20.5347	0.45455	14.7357	1.26559	15.0885	1.774
10.6644	-39.1829	5.97483	-123.593	30.0892	-133.786	49.683		10.6644	20.5335	0.45431	14.7299	1.26555	15.0809	1.77548
10.6744	-39.1547	5.9846	-123.496	30.0509	-133.871	49.8277		10.6744	20.5359	0.45416	14.728	1.26446	15.0804	1.77677
10.6844	-39.1872	5.99856	-123.491	30.0915	-133.8	49.7759		10.6844	20.5367	0.45449	14.7281	1.26473	15.0849	1.77855
10.6944	-39.1923	5.99921	-123.58	30.138	-133.782	49.7581		10.6944	20.5383	0.45471	14.7306	1.26477	15.0734	1.78405
10.7044	-39.2547	6.01452	-123.609	30.1306	-133.799	49.6924		10.7044	20.5396	0.45443	14.7256	1.26594	15.0869	1.78131
10.7144	-39.301	6.02677	-123.713	30.1709	-133.487	49.5324		10.7144	20.5377	0.4546	14.7278	1.26441	15.083	1.78186
10.7244	-39.3432	6.04206	-123.824	30.1984	-133.128	49.2844		10.7244	20.5401	0.45441	14.7293	1.26415	15.08	1.78324
10.7344	-39.3928	6.05215	-124.217	30.3288	-133.138	49.371		10.7344	20.5382	0.45468	14.7312	1.26395	15.087	1.78419
10.7444	-39.3925	6.06476	-124.261	30.374	-133.744	49.8151		10.7444	20.5384	0.45501	14.7301	1.26264	15.0993	1.78321
10.7544	-39.399	6.0772	-124.086	30.3083	-133.722	49.8214		10.7544	20.54	0.45511	14.7293	1.26318	15.1077	1.78494
10.7644	-39.4057	6.07862	-124.159	30.3579	-133.235	49.4386		10.7644	20.5397	0.45549	14.7112	1.26452	15.1095	1.7842
10.7744	-39.413	6.08306	-123.955	30.2362	-133.336	49.5171		10.7744	20.5412	0.45553	14.7066	1.26324	15.1073	1.78682
10.7844	-39.4121	6.08727	-123.985	30.2385	-133.227	49.5488		10.7844	20.5399	0.45611	14.7035	1.26175	15.114	1.78854
10.7944	-39.4092	6.08706	-124.012	30.2342	-133.115	49.4539		10.7944	20.5414	0.45586	14.6969	1.26262	15.1244	1.78719
10.8044	-39.4713	6.08722	-123.829	30.1618	-133.305	49.4946		10.8044	20.5387	0.45596	14.6972	1.2634	15.133	1.78612
10.8144	-39.4627	6.08329	-123.925	30.2181	-133.392	49.5655		10.8144	20.5398	0.4565	14.6852	1.265	15.1328	1.78424
10.8244	-39.4755	6.08012	-123.983	30.2662	-133.028	49.3533		10.8244	20.5447	0.45692	14.6818	1.26561	15.1295	1.78664
10.8344	-39.5252	6.07886	-124.338	30.4213	-132.9	49.3661		10.8344	20.5494	0.45672	14.6817	1.26567	15.1319	1.78788
10.8444	-39.5315	6.07313	-124.703	30.5678	-132.984	49.4953		10.8444	20.5498	0.45688	14.6801	1.26635	15.1385	1.78857
10.8544	-39.5467	6.07218	-124.505	30.4684	-132.844	49.4944		10.8544	20.5531	0.45701	14.6821	1.26707	15.1403	1.79218
10.8644	-39.5708	6.06913	-124.75	30.5666	-132.836	49.6099		10.8644	20.5534	0.45757	14.6819	1.26624	15.1383	1.79371
10.8744	-39.5887	6.07897	-125.127	30.7671	-133.083	49.7265		10.8744	20.5516	0.45818	14.6801	1.26703	15.1387	1.79479
10.8844	-39.5987	6.07679	-124.744	30.5441	-133.34	49.9341		10.8844	20.5528	0.45852	14.684	1.26494	15.1487	1.79304
10.8944	-39.6088	6.07513	-124.801	30.5821	-133.185	49.829		10.8944	20.5505	0.45873	14.6826	1.26361	15.1484	1.79064
10.9044	-39.6218	6.07382	-125.048	30.695	-133.013	49.7465		10.9044	20.5508	0.45867	14.6822	1.26376	15.1497	1.79198
10.9144	-39.6353	6.06572	-125.011	30.6762	-133.128	49.895		10.9144	20.5508	0.45862	14.6756	1.26475	15.1543	1.79378
10.9244	-39.6323	6.05638	-124.766	30.5325	-133.008	49.8512		10.9244	20.5536	0.45834	14.6737	1.26359	15.1549	1.79667
10.9344	-39.6395	6.06081	-124.479	30.4212	-132.75	49.7578		10.9344	20.5541	0.45889	14.6729	1.26204	15.1551	1.80032
10.9444	-39.597	6.05564	-124.425	30.4469	-133.014	49.9704		10.9444	20.5557	0.45921	14.6665	1.26311	15.1544	1.80206
10.9544	-39.5366	6.04582	-124.575	30.5913	-132.902	50.0445		10.9544	20.5556	0.45892	14.6703	1.26217	15.1593	1.80172
10.9644	-39.5585	6.05477	-124.436	30.567	-133.179	50.2372		10.9644	20.5528	0.45928	14.6627	1.2617	15.1706	1.7993
10.9744	-39.561	6.05123	-124.775	30.7616	-133.657	50.675		10.9744	20.5508	0.45941	14.6532	1.26223	15.1802	1.79428
10.9844	-39.5849	6.05397	-124.846	30.7807	-133.501	50.6891		10.9844	20.549	0.45962	14.6448	1.26277	15.1971	1.78941
10.9944	-39.5597	6.05468	-124.944	30.8304	-133.412	50.7716		10.9944	20.5511	0.45945	14.6427	1.26167	15.1973	1.79004
11.0044	-39.5822	6.05353	-124.971	30.8219	-133.755	51.0816		11.0044	20.5534	0.45927	14.6452	1.26143	15.1958	1.79074
11.0144	-39.6267	6.06732	-125.413	31.0031	-134.22	51.489		11.0144	20.5559	0.45906	14.6445	1.26162	15.2065	1.78684
11.0244	-39.6107	6.07316	-125.526	30.9931	-134.201	51.5521		11.0244	20.5568	0.45913	14.6451	1.26079	15.2015	1.79084
11.0344	-39.641	6.07834	-125.556	30.9484	-133.67	51.3209		11.0344	20.5587	0.4591	14.6463	1.26266	15.2084	1.78782
11.0444	-39.6677	6.08134	-125.559	30.9127	-133.174	51.0303		11.0444	20.5601	0.45911	14.6491	1.26127	15.2079	1.78674
11.0544	-39.6977	6.082	-125.63	30.8878	-132.796	50.8608		11.0544	20.5553	0.45937	14.658	1.2598	15.2005	1.79358
11.0644	-39.714	6.09181	-126.159	31.1307	-132.757	50.8393		11.0644	20.5561	0.45916	14.6587	1.2615	15.2065	1.79279
11.0744	-39.6805	6.09452	-126.058	31.0693	-133.022	50.9486		11.0744	20.554	0.45878	14.6517	1.2618	15.2241	1.78873
11.0844	-39.6378	6.09952	-126.599	31.3805	-133.232	51.1857		11.0844	20.5509	0.45855	14.6481	1.26204	15.2395	1.78675
11.0944	-39.6369	6.09873	-126.26	31.1887	-133.038	50.9832		11.0944	20.5532	0.45847	14.6478	1.26124	15.2531	1.78299
11.1044	-39.6522	6.10241	-125.807	30.9472	-133.19	51.0944		11.1044	20.5537	0.45832	14.6488	1.26035	15.2645	1.78156
11.1144	-39.6348	6.10184	-125.508	30.7767	-133.284	51.1489		11.1144	20.5496	0.45882	14.6497	1.26192	15.2763	1.78099
11.1244	-39.6758	6.11137	-125.474	30.7087	-132.645	50.6409		11.1244	20.5497	0.45867	14.6547	1.26184	15.2831	1.7838
11.1344	-39.6757	6.1076	-125.694	30.7643	-132.397	50.5365		11.1344	20.5486	0.45833	14.6521	1.26243	15.2909	1.7846
11.1444	-39.7097	6.11565	-125.913	30.8424	-132.078	50.2943		11.1444	20.5483	0.45905	14.6537	1.26269	15.3033	1.7854
11.1544	-39.7013	6.118	-126.363	31.0549	-131.853	50.196		11.1544	20.5471	0.45956	14.6638	1.26065	15.3164	1.78262
11.1644	-39.73	6.11623	-126.278	30.9818	-131.804	50.2333		11.1644	20.5475	0.45955	14.6696	1.26095	15.3267	1.78105
11.1744	-39.7186	6.11664	-126.092	30.8486	-131.54	50.0425		11.1744	20.5457	0.45958	14.6714	1.26186	15.3288	1.78293
11.1844	-39.687	6.10861	-126.262	30.8819	-131.467	50.0943		11.1844	20.5447	0.46007	14.6786	1.26082	15.337	1.7794
11.1944	-39.6494	6.10994	-126.405	30.8949	-131.743	50.3208		11.1944	20.5467	0.45991	14.6835	1.26113	15.3436	1.77789
11.2044	-39.6194	6.09924	-126.352	30.8656	-131.688	50.3898		11.2044	20.5504	0.45977	14.6947	1.26144	15.339	1.78035
11.2144	-39.6339	6.09855	-126.503	30.879	-131.487	50.2655		11.2144	20.5508	0.46006	14.6973	1.26421	15.3378	1.78053
11.2244	-39.6429	6.09148	-126.35	30.7379	-131.497	50.2165		11.2244	20.5486	0.46015	14.6977	1.26442	15.3441	1.78071
11.2344	-39.6773	6.09292	-126.685	30.807	-131.391	50.2338		11.2344	20.5489	0.46046	14.6905	1.26671	15.3482	1.77966
11.2444	-39.6807	6.09323	-126.672	30.775	-131.27	50.2166		11.2444	20.551	0.4603	14.6926	1.26669	15.346	1.78051
11.2544	-39.6509	6.08819	-127.056	30.9662	-131.071	50.0099		11.2544	20.548	0.46033	14.6878	1.26694	15.3419	1.77943
11.2644	-39.6154	6.0808	-127.298	31.0615	-131.145	49.9739		11.2644	20.5453	0.4607	14.6953	1.26721	15.3366	1.78159
11.2744	-39.6193	6.07832	-127.557	31.1576	-131.093	49.9593		11.2744	20.5455	0.46113	14.6911	1.26827	15.3466	1.78036
11.2844	-39.5896	6.07257	-128.002	31.3785	-131.079	50.0016		11.2844	20.5448	0.46098	14.6868	1.26914	15.3603	1.77732
11.2944	-39.5646	6.07109	-127.792	31.2565	-131.071	49.9766		11.2944	20.5414	0.46157	14.6881	1.26774	15.3585	1.78014
11.3044	-39.5579	6.07861	-128.288	31.5275	-131.227	50.2346		11.3044	20.5421	0.4619	14.6787	1.26781	15.3642	1.77775
11.3144	-39.5336	6.08137	-128.897	31.8885	-131.206	50.2414		11.3144	20.5405	0.46256	14.682	1.26785	15.3655	1.77817
11.3244	-39.5436	6.06825	-128.065	31.3698	-130.863	50.0503		11.3244	20.5385	0.46248	14.6816	1.26861	15.3572	1.77699
11.3344	-39.5344	6.06964	-128.044	31.3329	-130.913	50.1794		11.3344	20.5377	0.46317	14.6836	1.26853	15.356	1.77806
11.3444	-39.461	6.06127	-127.783	31.1899	-130.756	50.1259		11.3444	20.5375	0.46312	14.6866	1.26657	15.3433	1.78086
11.3544	-39.4546	6.05325	-127.42	30.9707	-130.767	50.0782		11.3544	20.5333	0.46341	14.6871	1.26546	15.3393	1.78028
11.3644	-39.4445	6.05167	-127.222	30.8773	-130.729	49.9769		11.3644	20.5347	0.46334	14.6875	1.26467	15.3396	1.78081
11.3744	-39.4624	6.05244	-127.148	30.8397	-130.723	50.0088		11.3744	20.5339	0.46391	14.6823	1.26419	15.3477	1.77695
11.3844	-39.4557	6.05491	-127.455	31.0071	-130.846	50.1887		11.3844	20.5331	0.46423	14.6701	1.26611	15.3493	1.7771
11.3944	-39.4517	6.06039	-127.287	30.952	-130.99	50.4844		11.3944	20.5332	0.46516	14.6614	1.26879	15.3509	1.77949
11.4044	-39.4674	6.06704	-127.053	30.8486	-130.701	50.3441		11.4044	20.5336	0.4652	14.654	1.26899	15.3537	1.77992
11.4144	-39.4573	6.07647	-126.988	30.8558	-130.291	50.1214		11.4144	20.5315	0.46542	14.6547	1.26902	15.3548	1.77883
11.4244	-39.4564	6.08417	-126.687	30.7259	-130.114	50.008		11.4244	20.5296	0.46584	14.6512	1.27117	15.3575	1.77595
11.4344	-39.4696	6.08923	-126.778	30.7577	-129.906	49.836		11.4344	20.5319	0.46546	14.6404	1.27482	15.365	1.77354
11.4444	-39.4664	6.09556	-126.891	30.8025	-129.632	49.6281		11.4444	20.5338	0.46554	14.6334	1.27589	15.3599	1.77538
11.4544	-39.5058	6.10313	-127.038	30.8763	-129.854	49.6744		11.4544	20.5367	0.46556	14.6253	1.27844	15.3627	1.77715
11.4644	-39.5294	6.10149	-127.178	30.9638	-129.831	49.5515		11.4644	20.5386	0.46568	14.6222	1.28048	15.3564	1.7786
11.4744	-39.5922	6.10248	-127.163	30.9375	-130.056	49.7288		11.4744	20.5403	0.46544	14.6202	1.28275	15.3424	1.78107
11.4844	-39.617	6.10474	-127.446	31.018	-129.667	49.4333		11.4844	20.5397	0.46562	14.61	1.285	15.3362	1.78398
11.4944	-39.6039	6.10544	-127.536	31.0554	-129.789	49.4906		11.4944	20.5373	0.46594	14.6068	1.28596	15.3427	1.78139
11.5044	-39.6372	6.11097	-127.544	30.9924	-129.738	49.4635		11.5044	20.5374	0.46573	14.6037	1.28565	15.3454	1.77724
11.5144	-39.642	6.1161	-127.571	30.9871	-129.794	49.4412		11.5144	20.538	0.46557	14.6008	1.28539	15.3296	1.781
11.5244	-39.6685	6.11427	-127.725	31.0248	-129.681	49.3942		11.5244	20.5375	0.46567	14.5964	1.28582	15.3374	1.77775
11.5344	-39.6737	6.12031	-128.034	31.1525	-129.529	49.3055		11.5344	20.5383	0.46563	14.5896	1.28596	15.339	1.77445
11.5444	-39.6979	6.12445	-128.035	31.1482	-129.505	49.39		11.5444	20.5394	0.46599	14.5822	1.28849	15.3373	1.77685
11.5544	-39.6478	6.1253	-128.14	31.1655	-129.556	49.5178		11.5544	20.5451	0.46607	14.571	1.29177	15.3534	1.77285
11.5644	-39.6418	6.12647	-128.238	31.2048	-129.4	49.4756		11.5644	20.5467	0.46662	14.5721	1.29071	15.3494	1.77479
11.5744	-39.6685	6.11795	-128.199	31.1319	-129.071	49.188		11.5744	20.5484	0.4666	14.5688	1.29219	15.3396	1.77998
11.5844	-39.6999	6.12044	-128.464	31.2279	-129.221	49.2345		11.5844	20.5528	0.4667	14.5661	1.294	15.3273	1.78484
11.5944	-39.7338	6.12184	-128.597	31.2251	-129.236	49.2156		11.5944	20.557	0.46624	14.5669	1.29473	15.3216	1.78663
11.6044	-39.7497	6.11908	-128.921	31.3328	-129.419	49.3574		11.6044	20.5573	0.46596	14.5595	1.297	15.3076	1.78778
11.6144	-39.7132	6.11297	-129.24	31.4446	-129.556	49.5273		11.6144	20.563	0.4659	14.5531	1.29894	15.294	1.78634
11.6244	-39.7207	6.11118	-129.398	31.4807	-129.493	49.4733		11.6244	20.5619	0.4664	14.5453	1.30079	15.2901	1.78599
11.6344	-39.7458	6.11246	-129.319	31.4012	-129.39	49.3725		11.6344	20.5641	0.46728	14.5439	1.30328	15.2836	1.78884
11.6444	-39.7535	6.12237	-129.446	31.421	-129.315	49.3388		11.6444	20.5655	0.46729	14.5426	1.30492	15.2828	1.78732
11.6544	-39.7381	6.12763	-129.458	31.4022	-129.171	49.2622		11.6544	20.5656	0.46717	14.5392	1.30595	15.2805	1.78725
11.6644	-39.7274	6.12971	-129.518	31.3982	-129.084	49.1717		11.6644	20.5665	0.46797	14.5374	1.30648	15.2841	1.78199
11.6744	-39.7743	6.13224	-129.687	31.4553	-128.928	49.045		11.6744	20.5686	0.46816	14.5341	1.30828	15.2882	1.77729
11.6844	-39.7538	6.12846	-129.808	31.48	-128.872	49.0348		11.6844	20.5688	0.46795	14.5234	1.31006	15.2845	1.77641
11.6944	-39.7473	6.12871	-129.955	31.4943	-128.843	48.9945		11.6944	20.5675	0.46823	14.5126	1.31189	15.286	1.77332
11.7044	-39.732	6.12644	-130.01	31.4971	-129.104	49.2668		11.7044	20.5611	0.46905	14.4932	1.31563	15.2785	1.7717
11.7144	-39.7403	6.12806	-130.177	31.578	-129.527	49.5555		11.7144	20.5594	0.46906	14.4869	1.31636	15.275	1.77044
11.7244	-39.7169	6.12094	-130.196	31.5761	-129.482	49.4864		11.7244	20.5573	0.4694	14.4836	1.31639	15.2617	1.77347
11.7344	-39.7192	6.1153	-130.188	31.5281	-129.725	49.6332		11.7344	20.5555	0.46935	14.4729	1.3194	15.2605	1.77072
11.7444	-39.7606	6.11177	-130.459	31.6196	-129.358	49.3072		11.7444	20.5548	0.46993	14.4651	1.32176	15.2573	1.76998
11.7544	-39.7986	6.10999	-130.631	31.6914	-129.35	49.3738		11.7544	20.5553	0.47025	14.4572	1.32287	15.2632	1.76997
11.7644	-39.8406	6.11224	-130.811	31.7358	-129.682	49.623		11.7644	20.558	0.47016	14.444	1.32426	15.2638	1.76819
11.7744	-39.829	6.11409	-130.883	31.7797	-129.869	49.7594		11.7744	20.5561	0.47005	14.4409	1.3237	15.2598	1.76893
11.7844	-39.8501	6.11782	-131.075	31.8748	-130.086	49.8174		11.7844	20.5565	0.47021	14.4325	1.32729	15.2528	1.76989
11.7944	-39.8667	6.1273	-131.532	32.0698	-130.26	49.8563		11.7944	20.558	0.46988	14.4297	1.32908	15.2597	1.76785
11.8044	-39.8289	6.12851	-131.904	32.2061	-130.003	49.7668		11.8044	20.5615	0.4695	14.4293	1.33046	15.2577	1.7717
11.8144	-39.8067	6.13127	-132.116	32.2753	-129.82	49.6539		11.8144	20.5638	0.46877	14.4186	1.33291	15.2641	1.77021
11.8244	-39.8029	6.14286	-132.324	32.3578	-130.221	49.9713		11.8244	20.5638	0.46837	14.4074	1.33333	15.2739	1.76765
11.8344	-39.7669	6.15081	-132.34	32.3635	-130.926	50.482		11.8344	20.5625	0.46828	14.3927	1.33587	15.2657	1.76788
11.8444	-39.7859	6.15415	-132.507	32.4408	-130.978	50.4948		11.8444	20.5602	0.46896	14.3775	1.3385	15.2762	1.76405
11.8544	-39.7608	6.1513	-132.866	32.5866	-131.119	50.4964		11.8544	20.5631	0.46882	14.364	1.34099	15.2785	1.76219
11.8644	-39.7522	6.16204	-133.083	32.6456	-131.024	50.3115		11.8644	20.5647	0.4686	14.3497	1.34551	15.2813	1.76132
11.8744	-39.7588	6.17306	-133.232	32.6575	-131.021	50.3288		11.8744	20.5651	0.46829	14.3431	1.34774	15.2763	1.76384
11.8844	-39.7651	6.18356	-133.466	32.7424	-130.909	50.1417		11.8844	20.5644	0.46839	14.3442	1.34744	15.2743	1.76192
11.8944	-39.7547	6.18446	-133.69	32.832	-130.895	50.111		11.8944	20.5641	0.46849	14.3403	1.34678	15.2756	1.75897
11.9044	-39.759	6.18865	-133.777	32.8498	-131.207	50.2716		11.9044	20.5651	0.46849	14.3394	1.34873	15.28	1.75736
11.9144	-39.7895	6.20295	-133.762	32.8486	-131.224	50.1578		11.9144	20.5685	0.46838	14.3323	1.34917	15.2802	1.75489
11.9244	-39.8227	6.21491	-134.082	32.9894	-131.13	50.0299		11.9244	20.567	0.46904	14.3252	1.34984	15.2816	1.75321
11.9344	-39.815	6.22354	-134.463	33.1342	-131.419	50.1408		11.9344	20.5666	0.46932	14.3271	1.34841	15.2758	1.75468
11.9444	-39.8711	6.2336	-135.036	33.3423	-131.195	49.8645		11.9444	20.5654	0.46947	14.3238	1.34934	15.2799	1.75096
11.9544	-39.9295	6.23627	-135.272	33.39	-131.048	49.643		11.9544	20.5642	0.46976	14.3258	1.34727	15.2795	1.75239
11.9644	-39.9344	6.22924	-135.299	33.3556	-130.822	49.4775		11.9644	20.5618	0.47029	14.3259	1.34659	15.2823	1.7532
11.9744	-39.9364	6.23862	-135.403	33.3632	-130.438	49.0824		11.9744	20.5621	0.47052	14.3205	1.34638	15.2948	1.74797
11.9844	-39.9512	6.2443	-135.591	33.4364	-130.879	49.2643		11.9844	20.5628	0.47054	14.3207	1.34597	15.294	1.74982
11.9944	-39.9984	6.2497	-135.855	33.5176	-131.064	49.3513		11.9944	20.5622	0.4703	14.316	1.34671	15.2863	1.7512
12.0044	-39.9978	6.25506	-136.07	33.5788	-130.594	49.1093		12.0044	20.5593	0.47044	14.3072	1.35109	15.2896	1.75569
12.0144	-39.9779	6.25061	-136.256	33.6257	-130.225	48.891		12.0144	20.5555	0.47087	14.301	1.35423	15.2977	1.75232
12.0244	-40.009	6.25379	-136.342	33.685	-130.117	48.7628		12.0244	20.5575	0.47138	14.3002	1.35625	15.2886	1.7564
12.0344	-39.9927	6.24906	-136.503	33.76	-130.462	48.9529		12.0344	20.5548	0.47143	14.3028	1.35854	15.274	1.75908
12.0444	-39.9759	6.25015	-136.762	33.8926	-130.507	48.928		12.0444	20.5525	0.4717	14.3028	1.35869	15.2661	1.758
12.0544	-39.9628	6.25361	-136.963	34.0045	-130.674	49.0987		12.0544	20.5497	0.4717	14.2992	1.35904	15.2621	1.75744
12.0644	-39.9505	6.25868	-136.962	34.0069	-130.66	49.1273		12.0644	20.5503	0.47156	14.2895	1.36181	15.2713	1.75146
12.0744	-39.9251	6.25834	-137.229	34.0803	-130.891	49.397		12.0744	20.5493	0.4724	14.2848	1.36213	15.2726	1.74947
12.0844	-39.9429	6.25723	-137.343	34.1157	-131.109	49.5408		12.0844	20.548	0.47298	14.2756	1.36387	15.2745	1.74717
12.0944	-39.961	6.2621	-137.656	34.2477	-131.147	49.5224		12.0944	20.5422	0.47349	14.2668	1.36686	15.2755	1.74816
12.1044	-39.9636	6.2671	-138.065	34.3887	-131.115	49.561		12.1044	20.5439	0.47374	14.2633	1.3678	15.2803	1.74697
12.1144	-39.9853	6.27943	-138.548	34.5827	-130.92	49.378		12.1144	20.5388	0.47389	14.2544	1.36875	15.2853	1.74934
12.1244	-39.9656	6.27806	-138.548	34.6045	-131.123	49.617		12.1244	20.5393	0.4737	14.243	1.37076	15.2889	1.74781
12.1344	-39.9813	6.29371	-138.529	34.5834	-131.184	49.6969		12.1344	20.5371	0.47376	14.2353	1.37024	15.2922	1.74458
12.1444	-39.9704	6.29465	-138.862	34.668	-131.527	49.9552		12.1444	20.5362	0.47348	14.2272	1.37114	15.2916	1.74518
12.1544	-39.9774	6.3015	-138.939	34.7048	-131.198	49.778		12.1544	20.5353	0.47355	14.2237	1.3724	15.2839	1.74831
12.1644	-39.979	6.30757	-139.006	34.7042	-131.461	49.9556		12.1644	20.532	0.47342	14.222	1.37286	15.2694	1.75344
12.1744	-39.9785	6.31432	-139.155	34.7729	-131.874	50.26		12.1744	20.527	0.47355	14.2177	1.37326	15.2652	1.75441
12.1844	-39.9849	6.31578	-139.044	34.7307	-132.31	50.5896		12.1844	20.5273	0.47427	14.2148	1.37428	15.2551	1.75531
12.1944	-40.0264	6.32905	-138.915	34.7119	-132.234	50.3894		12.1944	20.5242	0.47468	14.2134	1.37298	15.2519	1.75549
12.2044	-40.0669	6.35025	-139.021	34.7471	-131.913	50.0077		12.2044	20.5261	0.47465	14.2171	1.3702	15.2584	1.75577
12.2144	-40.1177	6.36569	-138.977	34.7425	-131.86	49.9273		12.2144	20.5273	0.47455	14.2132	1.36957	15.2649	1.75549
12.2244	-40.17	6.37764	-139.187	34.8243	-131.853	49.9863		12.2244	20.5291	0.47465	14.201	1.37222	15.2735	1.752
12.2344	-40.1873	6.38461	-139.276	34.9163	-131.834	49.8381		12.2344	20.5298	0.47494	14.1991	1.37222	15.2558	1.75831
12.2444	-40.2142	6.39403	-139.569	34.9967	-132.302	50.163		12.2444	20.5267	0.47518	14.1923	1.37291	15.2521	1.76099
12.2544	-40.2287	6.4049	-139.442	34.9018	-132.635	50.4298		12.2544	20.5263	0.47537	14.1902	1.37346	15.2558	1.75887
12.2644	-40.2775	6.4254	-139.344	34.8683	-132.498	50.3479		12.2644	20.5253	0.47522	14.1891	1.37459	15.2664	1.75631
12.2744	-40.2908	6.43475	-139.266	34.8548	-132.617	50.3937		12.2744	20.5246	0.47579	14.189	1.37667	15.2641	1.75605
12.2844	-40.3121	6.44006	-139.412	34.945	-132.598	50.2757		12.2844	20.5254	0.47572	14.1912	1.37583	15.2584	1.7569
12.2944	-40.3539	6.45288	-139.665	35.0347	-132.826	50.3972		12.2944	20.5252	0.47592	14.1878	1.37686	15.2456	1.75591
12.3044	-40.4235	6.46105	-139.885	35.0806	-132.939	50.3051		12.3044	20.5225	0.47631	14.1904	1.37478	15.2444	1.75485
12.3144	-40.4372	6.4655	-140.065	35.1302	-132.768	50.1851		12.3144	20.5208	0.47677	14.1951	1.37298	15.2411	1.75691
12.3244	-40.4712	6.47573	-140.233	35.1523	-132.9	50.2942		12.3244	20.5228	0.47677	14.1901	1.37453	15.2421	1.75745
12.3344	-40.5101	6.47102	-140.344	35.1771	-132.633	50.0767		12.3344	20.5226	0.47684	14.1944	1.37361	15.2518	1.75593
12.3444	-40.5812	6.48063	-140.796	35.3459	-132.475	49.9843		12.3444	20.5233	0.47636	14.1984	1.37475	15.2381	1.76044
12.3544	-40.5664	6.48297	-140.94	35.379	-132.367	49.9839		12.3544	20.5201	0.47648	14.1982	1.37436	15.2382	1.76085
12.3644	-40.6296	6.49047	-141.17	35.4325	-132.492	50.1756		12.3644	20.5167	0.47677	14.2038	1.37191	15.2377	1.7579
12.3744	-40.6314	6.49177	-141.311	35.4917	-132.8	50.4905		12.3744	20.5175	0.47669	14.2098	1.37003	15.2427	1.75748
12.3844	-40.6563	6.49587	-141.111	35.3741	-133.23	50.8503		12.3844	20.5168	0.47719	14.2032	1.37137	15.2446	1.76024
12.3944	-40.6729	6.49804	-141.1	35.3538	-132.955	50.6003		12.3944	20.5177	0.47663	14.1963	1.37258	15.2395	1.76543
12.4044	-40.6783	6.51183	-141.459	35.4857	-133.364	50.8394		12.4044	20.5164	0.47727	14.1875	1.37493	15.2477	1.76216
12.4144	-40.74	6.51593	-141.604	35.5185	-133.837	51.1168		12.4144	20.513	0.47778	14.1885	1.37447	15.2406	1.7656
12.4244	-40.7832	6.51964	-141.95	35.6453	-134.194	51.3485		12.4244	20.5145	0.47745	14.1914	1.37468	15.2366	1.76782
12.4344	-40.8056	6.52398	-142.121	35.6626	-134.185	51.3029		12.4344	20.5145	0.47724	14.1915	1.37525	15.2386	1.76684
12.4444	-40.876	6.52808	-142.333	35.7155	-134.409	51.5354		12.4444	20.5122	0.47779	14.1998	1.37371	15.228	1.7679
12.4544	-40.8638	6.53013	-142.367	35.6868	-134.478	51.6362		12.4544	20.5099	0.47832	14.195	1.37564	15.2264	1.76213
12.4644	-40.8791	6.54088	-142.583	35.7189	-134.197	51.5316		12.4644	20.5081	0.47842	14.195	1.37554	15.2232	1.76143
12.4744	-40.8965	6.55058	-142.907	35.8014	-133.823	51.2639		12.4744	20.5034	0.47878	14.193	1.37668	15.2163	1.76731
12.4844	-40.9139	6.56352	-143.071	35.8349	-134.337	51.6304		12.4844	20.5012	0.47913	14.1987	1.37717	15.2063	1.7649
12.4944	-40.9535	6.5693	-143.258	35.8649	-134.549	51.8341		12.4944	20.4996	0.47985	14.1931	1.37778	15.2066	1.76584
12.5044	-41.0078	6.56369	-143.557	36.0104	-134.426	51.7329		12.5044	20.5016	0.48037	14.1891	1.3761	15.1988	1.76538
12.5144	-41.0734	6.56473	-143.796	36.1301	-134.417	51.7828		12.5144	20.5013	0.48113	14.1908	1.37432	15.1951	1.76841
12.5244	-41.1496	6.57612	-143.961	36.2174	-134.995	52.2625		12.5244	20.4982	0.48118	14.1892	1.37306	15.1987	1.76346
12.5344	-41.1808	6.58025	-143.871	36.176	-135.303	52.5115		12.5344	20.4991	0.48124	14.1865	1.37163	15.2019	1.76551
12.5444	-41.2013	6.58618	-144.238	36.3107	-135.065	52.2335		12.5444	20.4979	0.48145	14.1788	1.37326	15.2066	1.76375
12.5544	-41.2664	6.58951	-144.303	36.2977	-134.644	51.8193		12.5544	20.495	0.48251	14.1664	1.37508	15.1927	1.76808
12.5644	-41.3246	6.59496	-144.715	36.4542	-135.252	52.2384		12.5644	20.493	0.48249	14.161	1.37474	15.1886	1.77101
12.5744	-41.3753	6.60591	-144.848	36.4966	-136.803	53.5071		12.5744	20.4909	0.48199	14.1554	1.37453	15.1824	1.77256
12.5844	-41.4201	6.61276	-145.036	36.5484	-136.845	53.5258		12.5844	20.4889	0.48148	14.1618	1.37178	15.1861	1.77055
12.5944	-41.4145	6.62315	-145.093	36.5919	-136.905	53.5261		12.5944	20.4886	0.48152	14.15	1.37329	15.1908	1.76715
12.6044	-41.4458	6.63351	-145.111	36.5768	-136.822	53.4833		12.6044	20.4883	0.48159	14.1449	1.37197	15.1926	1.76733
12.6144	-41.5082	6.63953	-144.752	36.4021	-136.927	53.4939		12.6144	20.4881	0.48206	14.1475	1.36939	15.1904	1.76673
12.6244	-41.5341	6.63763	-144.673	36.3344	-137.069	53.4906		12.6244	20.4875	0.48236	14.1581	1.36621	15.1935	1.76474
12.6344	-41.6083	6.64981	-144.817	36.3913	-136.621	53.0684		12.6344	20.4876	0.48251	14.1628	1.36483	15.1948	1.76409
12.6444	-41.6184	6.65007	-144.85	36.3797	-137.16	53.4956		12.6444	20.487	0.48311	14.1665	1.36436	15.1928	1.76381
12.6544	-41.6531	6.64323	-145	36.4355	-137.169	53.474		12.6544	20.4877	0.48386	14.1593	1.36538	15.1881	1.76428
12.6644	-41.7062	6.6546	-144.982	36.4368	-137.006	53.4352		12.6644	20.4857	0.48396	14.1539	1.36483	15.1889	1.76444
12.6744	-41.7366	6.65561	-145.214	36.502	-136.874	53.3783		12.6744	20.4872	0.48411	14.1549	1.36275	15.1834	1.76594
12.6844	-41.7907	6.66044	-145.439	36.5907	-136.892	53.3757		12.6844	20.4852	0.48365	14.1426	1.36263	15.1908	1.76625
12.6944	-41.8315	6.66604	-145.505	36.598	-136.915	53.3597		12.6944	20.4826	0.4839	14.1344	1.36482	15.1944	1.76795
12.7044	-41.8632	6.66609	-145.569	36.6068	-136.925	53.3419		12.7044	20.4819	0.48445	14.127	1.36576	15.191	1.76829
12.7144	-41.8532	6.673	-145.435	36.5445	-137.06	53.3082		12.7144	20.4793	0.48488	14.1165	1.36678	15.1958	1.76721
12.7244	-41.9349	6.68781	-145.624	36.6234	-137.176	53.355		12.7244	20.4757	0.48503	14.1151	1.36464	15.1954	1.76694
12.7344	-41.9627	6.69246	-145.796	36.7329	-137.279	53.349		12.7344	20.4734	0.48553	14.1103	1.36389	15.2037	1.76408
12.7444	-41.9935	6.69874	-145.488	36.6398	-137.323	53.3396		12.7444	20.473	0.48547	14.1019	1.36559	15.2072	1.76536
12.7544	-41.9786	6.70526	-145.419	36.5994	-137.432	53.3118		12.7544	20.4689	0.48548	14.1038	1.3659	15.2047	1.76722
12.7644	-41.9805	6.70934	-145.604	36.6873	-137.53	53.322		12.7644	20.4644	0.4859	14.1003	1.36615	15.198	1.76859
12.7744	-42.027	6.70585	-146.015	36.8479	-137.457	53.2886		12.7744	20.4588	0.48597	14.0954	1.36623	15.1994	1.76919
12.7844	-42.0526	6.71	-146.005	36.8146	-137.422	53.3049		12.7844	20.4553	0.48631	14.0912	1.36696	15.2011	1.76919
12.7944	-42.0816	6.70483	-145.55	36.5847	-137.461	53.2995		12.7944	20.4536	0.48659	14.0837	1.36738	15.2098	1.76755
12.8044	-42.0951	6.71213	-145.421	36.5171	-137.59	53.3066		12.8044	20.4505	0.48634	14.0708	1.36992	15.2094	1.76505
12.8144	-42.155	6.71871	-145.347	36.4884	-137.752	53.3338		12.8144	20.4475	0.48636	14.0583	1.3724	15.2014	1.76623
12.8244	-42.155	6.71844	-145.494	36.5333	-137.718	53.3046		12.8244	20.4413	0.48712	14.0555	1.37288	15.1944	1.76769
12.8344	-42.1788	6.72023	-145.601	36.5658	-137.576	53.2549		12.8344	20.4376	0.48716	14.0484	1.37341	15.1834	1.76781
12.8444	-42.1557	6.72838	-145.668	36.5623	-137.505	53.1859		12.8444	20.4371	0.48783	14.0447	1.37295	15.1893	1.76586
12.8544	-42.194	6.73098	-145.63	36.5534	-137.69	53.2282		12.8544	20.4377	0.48809	14.0411	1.37358	15.1927	1.76317
12.8644	-42.1712	6.72589	-145.61	36.5318	-137.736	53.2556		12.8644	20.436	0.48824	14.0362	1.37451	15.1849	1.76898
12.8744	-42.2079	6.71568	-145.479	36.4877	-137.919	53.2592		12.8744	20.4332	0.48839	14.0284	1.37541	15.1696	1.76988
12.8844	-42.1938	6.7236	-145.376	36.4466	-137.947	53.2629		12.8844	20.428	0.48859	14.0294	1.37606	15.1671	1.76747
12.8944	-42.2571	6.73162	-145.429	36.4251	-138.015	53.2666		12.8944	20.4261	0.48902	14.0271	1.37634	15.1659	1.76604
12.9044	-42.2722	6.7359	-145.493	36.4441	-138.005	53.2294		12.9044	20.4245	0.48845	14.0323	1.37452	15.1558	1.76805
12.9144	-42.2817	6.73365	-145.412	36.398	-137.921	53.2135		12.9144	20.4236	0.48889	14.0344	1.37472	15.167	1.76567
12.9244	-42.2473	6.73133	-145.425	36.37	-137.889	53.2026		12.9244	20.4196	0.48943	14.0266	1.37387	15.1737	1.76578
12.9344	-42.268	6.72481	-145.328	36.291	-137.945	53.2424		12.9344	20.4152	0.48963	14.0231	1.37348	15.1756	1.76383
12.9444	-42.3008	6.72954	-145.194	36.2432	-137.777	53.2004		12.9444	20.4142	0.48923	14.0099	1.37496	15.1787	1.76771
12.9544	-42.3143	6.73714	-145.365	36.2906	-137.713	53.1922		12.9544	20.4138	0.4888	14.0057	1.37482	15.1795	1.77268
12.9644	-42.3441	6.74502	-145.631	36.3883	-137.717	53.1893		12.9644	20.4165	0.48861	14.0017	1.37494	15.1665	1.77575
12.9744	-42.4164	6.74781	-145.364	36.3139	-137.62	53.1532		12.9744	20.4147	0.48929	13.9985	1.37445	15.1614	1.77596
12.9844	-42.4446	6.74543	-145.465	36.3306	-137.51	53.1123		12.9844	20.4146	0.48929	13.9936	1.37497	15.1661	1.77619
12.9944	-42.4747	6.75248	-145.494	36.3381	-137.526	53.1135		12.9944	20.4136	0.48919	14	1.3751	15.1629	1.77514
13.0044	-42.474	6.75415	-145.455	36.3475	-137.612	53.1318		13.0044	20.4127	0.4891	14.0024	1.37663	15.1619	1.77405
13.0144	-42.5037	6.76231	-145.535	36.3969	-137.789	53.1564		13.0144	20.4127	0.48861	13.9998	1.37707	15.157	1.775
13.0244	-42.498	6.76256	-145.51	36.3679	-137.95	53.2064		13.0244	20.4117	0.48842	13.9987	1.37829	15.1562	1.77764
13.0344	-42.5167	6.77425	-145.47	36.3563	-137.877	53.1952		13.0344	20.4087	0.48865	13.9925	1.38036	15.1662	1.77126
13.0444	-42.53	6.78638	-145.344	36.289	-137.942	53.2484		13.0444	20.4074	0.48802	13.9953	1.37764	15.1581	1.77373
13.0544	-42.5349	6.78693	-145.091	36.2028	-138.018	53.2675		13.0544	20.4091	0.4871	14.0086	1.37359	15.1647	1.77019
13.0644	-42.5689	6.78146	-145.053	36.1692	-138.165	53.3128		13.0644	20.4061	0.48766	14.0124	1.37321	15.1581	1.77113
13.0744	-42.6384	6.78805	-144.943	36.1535	-138.224	53.2699		13.0744	20.4079	0.48797	14.0096	1.37466	15.1612	1.76875
13.0844	-42.6765	6.79278	-145.09	36.2154	-138.326	53.2334		13.0844	20.4078	0.48837	14.0065	1.37573	15.1624	1.7676
13.0944	-42.703	6.79925	-145.124	36.2118	-138.273	53.2115		13.0944	20.4097	0.48882	14.0123	1.37341	15.1598	1.76621
13.1044	-42.7287	6.80492	-145.254	36.2903	-138.309	53.229		13.1044	20.4067	0.48917	14.0168	1.37431	15.1509	1.76664
13.1144	-42.7451	6.8095	-145.214	36.2764	-138.341	53.2486		13.1144	20.4087	0.48889	14.0096	1.37786	15.155	1.76612
13.1244	-42.7823	6.8153	-145.382	36.3318	-138.445	53.2352		13.1244	20.4062	0.48864	14.0033	1.3797	15.1461	1.76711
13.1344	-42.8158	6.8184	-145.423	36.3671	-138.477	53.1991		13.1344	20.4068	0.48896	13.9997	1.38032	15.1389	1.77065
13.1444	-42.8502	6.82787	-145.171	36.3088	-138.521	53.1989		13.1444	20.4024	0.48938	13.9874	1.3799	15.139	1.76925
13.1544	-42.8334	6.83379	-145.14	36.279	-138.731	53.2075		13.1544	20.4005	0.48932	13.9921	1.37811	15.1394	1.76881
13.1644	-42.8474	6.84071	-145.277	36.369	-138.739	53.2097		13.1644	20.4019	0.48959	13.9965	1.37842	15.1441	1.76743
13.1744	-42.8367	6.84349	-145.363	36.4035	-138.661	53.1778		13.1744	20.403	0.48948	13.9872	1.3816	15.1518	1.7637
13.1844	-42.8993	6.85745	-145.464	36.4316	-138.743	53.1746		13.1844	20.4031	0.48963	13.9989	1.37969	15.1433	1.76536
13.1944	-42.9044	6.85555	-145.681	36.4996	-138.655	53.1789		13.1944	20.4026	0.48972	13.9991	1.38014	15.1408	1.76396
13.2044	-42.8974	6.84459	-145.779	36.5287	-138.529	53.1695		13.2044	20.402	0.48931	13.9962	1.381	15.1463	1.76294
13.2144	-42.8927	6.83847	-146.011	36.6018	-138.51	53.1046		13.2144	20.4021	0.4895	13.9981	1.38141	15.1452	1.76047
13.2244	-42.8893	6.84157	-145.902	36.5769	-138.813	53.1486		13.2244	20.3998	0.4897	14.0081	1.38141	15.1451	1.75918
13.2344	-42.8617	6.84278	-145.843	36.5553	-138.779	53.0994		13.2344	20.3996	0.48972	14.01	1.3813	15.1457	1.75734
13.2444	-42.8685	6.83303	-145.982	36.6225	-138.803	53.0959		13.2444	20.3976	0.49	14.0172	1.37971	15.1431	1.75602
13.2544	-42.9038	6.83026	-145.933	36.6589	-138.783	53.0728		13.2544	20.4018	0.49014	14.0176	1.37895	15.1429	1.75414
13.2644	-42.8933	6.82073	-146.019	36.6837	-138.775	53.0599		13.2644	20.4038	0.49051	14.0226	1.37886	15.1401	1.75465
13.2744	-42.8796	6.81733	-146.26	36.7892	-138.698	53.0344		13.2744	20.4095	0.49039	14.0269	1.37756	15.1346	1.7539
13.2844	-42.8944	6.81804	-146.285	36.8024	-138.773	53.0371		13.2844	20.4117	0.49081	14.0305	1.37564	15.1373	1.75279
13.2944	-42.9024	6.81426	-146.061	36.7292	-138.951	53.0615		13.2944	20.4124	0.49128	14.0365	1.37539	15.1307	1.75436
13.3044	-42.8761	6.80319	-145.904	36.7073	-138.955	53.0547		13.3044	20.4148	0.49144	14.052	1.37334	15.1306	1.75499
13.3144	-42.9019	6.80478	-146.034	36.778	-138.868	53.0229		13.3144	20.4148	0.49111	14.0637	1.37048	15.136	1.7548
13.3244	-42.9104	6.799	-145.915	36.7764	-138.88	53.0385		13.3244	20.4155	0.49117	14.0713	1.37031	15.1357	1.75306
13.3344	-42.9285	6.80983	-145.788	36.7776	-138.978	53.0564		13.3344	20.4162	0.4916	14.0734	1.37112	15.1318	1.75495
13.3444	-42.9589	6.81156	-145.631	36.7429	-138.923	53.0229		13.3444	20.4147	0.49147	14.078	1.36986	15.1267	1.75603
13.3544	-43.0108	6.81665	-145.77	36.817	-139.009	53.0146		13.3544	20.412	0.49212	14.0754	1.37266	15.1213	1.76075
13.3644	-42.9807	6.81822	-145.792	36.8771	-139.06	53.0097		13.3644	20.4126	0.49282	14.0767	1.37245	15.1243	1.76001
13.3744	-42.9988	6.81214	-145.871	36.9423	-139.111	53.02		13.3744	20.4125	0.49348	14.0766	1.37353	15.1324	1.75903
13.3844	-43.0206	6.80956	-146.103	37.03	-139.13	53.0331		13.3844	20.4153	0.49404	14.0812	1.37212	15.1286	1.75969
13.3944	-43.0385	6.80959	-146.318	37.0857	-139.269	53.0531		13.3944	20.4148	0.49459	14.0884	1.37183	15.1286	1.75964
13.4044	-43.0913	6.8006	-146.222	37.0671	-139.286	53.0616		13.4044	20.4176	0.49526	14.0821	1.37142	15.125	1.75917
13.4144	-43.1171	6.79653	-146.222	37.0979	-139.272	53.0364		13.4144	20.4174	0.49515	14.0744	1.37382	15.1148	1.76098
13.4244	-43.1613	6.80511	-146.115	37.0791	-139.426	53.0391		13.4244	20.4222	0.49438	14.0804	1.37521	15.1113	1.75881
13.4344	-43.2095	6.81332	-145.72	36.9626	-139.458	53.0319		13.4344	20.4218	0.49518	14.08	1.37608	15.1069	1.75897
13.4444	-43.2291	6.82165	-145.655	36.9776	-139.65	53.0629		13.4444	20.4222	0.49509	14.0855	1.3761	15.1048	1.76016
13.4544	-43.2271	6.82375	-145.847	37.0894	-139.577	53.041		13.4544	20.423	0.49501	14.0885	1.37558	15.1083	1.75662
13.4644	-43.2543	6.8271	-145.702	37.0618	-139.634	53.0382		13.4644	20.4206	0.49471	14.0845	1.37688	15.1155	1.7513
13.4744	-43.2583	6.83301	-145.661	37.109	-139.511	52.9928		13.4744	20.4227	0.49414	14.0916	1.3762	15.1054	1.75148
13.4844	-43.2729	6.83087	-145.37	37.0185	-139.5	52.9777		13.4844	20.425	0.49406	14.0934	1.37565	15.1054	1.74614
13.4944	-43.2896	6.83566	-145.183	36.9742	-139.592	52.9854		13.4944	20.4255	0.4938	14.0867	1.37582	15.108	1.74677
13.5044	-43.2862	6.84586	-145.257	36.9702	-139.765	52.988		13.5044	20.4233	0.49396	14.0917	1.37419	15.112	1.74562
13.5144	-43.2916	6.85718	-145.347	37.0228	-139.798	53.0084		13.5144	20.424	0.49384	14.0902	1.37479	15.1181	1.74327
13.5244	-43.2666	6.86214	-145.377	37.058	-139.826	52.9802		13.5244	20.426	0.49385	14.0815	1.37798	15.1179	1.7426
13.5344	-43.2788	6.86275	-145.489	37.1147	-139.847	52.944		13.5344	20.4276	0.49395	14.081	1.37899	15.1034	1.74784
13.5444	-43.3169	6.8642	-145.426	37.1299	-139.954	52.965		13.5444	20.4279	0.49446	14.0802	1.38113	15.0995	1.74832
13.5544	-43.2996	6.86491	-145.352	37.1179	-140.032	53.0101		13.5544	20.4279	0.49441	14.0772	1.38412	15.0931	1.75067
13.5644	-43.3249	6.86638	-145.088	37.0292	-140.093	53.0522		13.5644	20.429	0.49419	14.0734	1.38623	15.0973	1.74991
13.5744	-43.3332	6.86509	-145.117	37.0386	-140.08	53.0528		13.5744	20.4267	0.49411	14.0832	1.38513	15.0983	1.74973
13.5844	-43.3357	6.86902	-145.363	37.134	-139.947	53.0071		13.5844	20.4255	0.49417	14.0909	1.38457	15.0897	1.75139
13.5944	-43.3548	6.8664	-145.369	37.1613	-140.006	52.9963		13.5944	20.4212	0.49399	14.096	1.38647	15.0977	1.74931
13.6044	-43.373	6.86478	-145.409	37.2112	-140.036	52.9994		13.6044	20.42	0.49425	14.0918	1.38863	15.1013	1.74914
13.6144	-43.3471	6.86893	-145.675	37.3455	-139.941	52.9596		13.6144	20.4206	0.4945	14.0983	1.38866	15.0971	1.74773
13.6244	-43.3283	6.87559	-145.671	37.3759	-139.876	52.9524		13.6244	20.4215	0.49445	14.1043	1.38934	15.1031	1.74604
13.6344	-43.2997	6.88097	-145.795	37.4408	-139.923	52.9682		13.6344	20.4189	0.49386	14.0902	1.39512	15.1054	1.74447
13.6444	-43.3392	6.88407	-145.805	37.4451	-139.991	53.0173		13.6444	20.4219	0.49326	14.0886	1.39828	15.0946	1.74812
13.6544	-43.3431	6.89187	-145.679	37.4262	-140.084	53.0482		13.6544	20.4195	0.49316	14.08	1.40232	15.0901	1.74989
13.6644	-43.3651	6.8947	-145.788	37.5132	-140.21	53.0496		13.6644	20.4161	0.49282	14.0716	1.4049	15.0849	1.74988
13.6744	-43.36	6.89362	-145.774	37.53	-140.233	53.0684		13.6744	20.4116	0.49372	14.0753	1.40569	15.0699	1.75276
13.6844	-43.4013	6.89848	-145.759	37.5421	-140.254	53.0432		13.6844	20.4076	0.49458	14.0674	1.41054	15.0712	1.75221
13.6944	-43.4099	6.90593	-145.727	37.5769	-140.268	53.0369		13.6944	20.4065	0.49509	14.0633	1.41303	15.06	1.75493
13.7044	-43.4268	6.91481	-145.821	37.6658	-140.316	53.0281		13.7044	20.4071	0.49532	14.0588	1.41584	15.0538	1.75613
13.7144	-43.4399	6.9109	-146.003	37.7207	-140.29	52.9945		13.7144	20.4051	0.49559	14.0603	1.41674	15.0509	1.75799
13.7244	-43.4297	6.90566	-145.845	37.6991	-140.32	52.9995		13.7244	20.4076	0.49615	14.0499	1.42112	15.0522	1.75766
13.7344	-43.431	6.9045	-145.916	37.714	-140.362	52.9943		13.7344	20.4069	0.49606	14.0546	1.42222	15.0518	1.75794
13.7444	-43.4404	6.90526	-146.29	37.8092	-140.162	52.9683		13.7444	20.4078	0.49588	14.0536	1.42383	15.051	1.75649
13.7544	-43.4583	6.90497	-146.542	37.8987	-140.011	52.9751		13.7544	20.4041	0.4963	14.0395	1.4279	15.0344	1.76069
13.7644	-43.4654	6.90103	-146.416	37.8189	-139.841	52.9741		13.7644	20.4018	0.4965	14.0334	1.42969	15.034	1.76224
13.7744	-43.462	6.90369	-146.252	37.7617	-139.821	52.9499		13.7744	20.3983	0.49701	14.0279	1.43346	15.0382	1.75811
13.7844	-43.4387	6.89704	-146.349	37.7845	-139.968	52.9941		13.7844	20.3952	0.49689	14.0202	1.43765	15.0336	1.75708
13.7944	-43.4958	6.91013	-146.623	37.9245	-139.867	52.968		13.7944	20.3919	0.4968	14.0165	1.44005	15.0315	1.75733
13.8044	-43.514	6.90716	-146.977	38.0907	-139.843	52.9342		13.8044	20.3911	0.49686	13.9981	1.44606	15.0313	1.7585
13.8144	-43.5312	6.9003	-146.955	38.1118	-139.874	52.9284		13.8144	20.3893	0.4975	13.9907	1.44936	15.0234	1.76138
13.8244	-43.575	6.8964	-146.656	38.0004	-139.868	52.8962		13.8244	20.3879	0.49755	13.9792	1.45169	15.026	1.76269
13.8344	-43.5999	6.90078	-146.729	38.0214	-140.09	52.9598		13.8344	20.387	0.49736	13.9651	1.45446	15.0379	1.75775
13.8444	-43.6643	6.90148	-146.791	38.0399	-140.25	53.0177		13.8444	20.3872	0.49756	13.9553	1.4599	15.0381	1.7557
13.8544	-43.6537	6.90392	-146.851	38.0584	-139.478	52.3763		13.8544	20.3886	0.49729	13.9533	1.46122	15.0456	1.74845
13.8644	-43.6414	6.90063	-146.829	38.0703	-140.146	52.9034		13.8644	20.3903	0.49673	13.9482	1.46459	15.0531	1.74262
13.8744	-43.6227	6.90484	-155.086	42.5189	-139.96	52.8943		13.8744	20.3919	0.49636	13.9438	1.46694	15.0461	1.74524
13.8844	-43.6506	6.8949	-155.218	42.6166	-139.884	52.8665		13.8844	20.3914	0.49596	13.9325	1.47102	15.0478	1.74578
13.8944	-43.6042	6.89113	-155.178	42.6678	-138.329	51.5125		13.8944	20.389	0.49599	13.9257	1.47265	15.045	1.749
13.9044	-43.6305	6.89382	-155.31	42.6844	-138.276	51.3701		13.9044	20.386	0.49597	13.9356	1.47399	15.0423	1.7525
13.9144	-43.6928	6.90425	-155.572	42.7722	-138.017	51.1071		13.9144	20.3847	0.4964	13.9385	1.47508	15.0468	1.74848
13.9244	-43.7505	6.91109	-155.572	42.7632	-138.146	51.1433		13.9244	20.3803	0.49659	13.9265	1.47766	15.056	1.74503
13.9344	-43.7685	6.91355	-155.239	42.6056	-138.019	50.9899		13.9344	20.3777	0.49633	13.9232	1.47947	15.0555	1.74363
13.9444	-43.7445	6.91317	-155.212	42.5994	-137.683	50.5778		13.9444	20.3764	0.49648	13.9265	1.47954	15.0568	1.73894
13.9544	-43.7771	6.91665	-155.445	42.6896	-138.494	51.1301		13.9544	20.3742	0.49701	13.921	1.4854	15.0466	1.74251
13.9644	-43.7918	6.91815	-155.465	42.6563	-139.529	51.9002		13.9644	20.3755	0.49743	13.9178	1.48729	15.0396	1.74343
13.9744	-43.7512	6.92056	-155.833	42.7292	-139.251	51.4993		13.9744	20.3741	0.49724	13.9142	1.4888	15.0488	1.74246
13.9844	-43.7581	6.93167	-155.793	42.7469	-139.975	52.1016		13.9844	20.3718	0.49717	13.9094	1.49011	15.047	1.74733
13.9944	-43.7364	6.93528	-155.824	42.801	-140.357	52.2447		13.9944	20.3708	0.49736	13.8988	1.49421	15.053	1.74671
14.0044	-43.7564	6.94054	-156.186	42.9245	-140.577	52.1253		14.0044	20.3718	0.49737	13.8844	1.49873	15.0602	1.74617
14.0144	-43.7644	6.94447	-156.144	42.8797	-141.003	52.37		14.0144	20.3707	0.49751	13.8827	1.50012	15.0666	1.74564
14.0244	-43.8141	6.94849	-156.152	42.8064	-140.952	52.2444		14.0244	20.3691	0.49735	13.8855	1.49951	15.064	1.74683
14.0344	-43.8439	6.94421	-156.384	42.8544	-140.53	51.7794		14.0344	20.3696	0.49703	13.8824	1.49914	15.0687	1.74403
14.0444	-43.8617	6.94193	-156.496	42.8925	-140.048	51.2975		14.0444	20.3651	0.49751	13.8757	1.50154	15.0793	1.73958
14.0544	-43.8954	6.94739	-156.569	42.8747	-139.965	51.1667		14.0544	20.3639	0.49785	13.8667	1.50394	15.0847	1.73336
14.0644	-43.9339	6.95873	-156.454	42.803	-139.687	50.7479		14.0644	20.3616	0.49778	13.8672	1.50424	15.0803	1.73093
14.0744	-43.9574	6.9661	-156.392	42.7728	-139.438	50.428		14.0744	20.3603	0.49762	13.8594	1.50574	15.0819	1.72747
14.0844	-43.9639	6.97119	-156.113	42.6164	-139.641	50.5425		14.0844	20.3595	0.49783	13.8467	1.50861	15.0815	1.72873
14.0944	-43.9825	6.9794	-155.929	42.5011	-140.027	50.7881		14.0944	20.3587	0.4981	13.8339	1.50978	15.0695	1.73224
14.1044	-43.9919	6.97776	-155.474	42.3285	-139.967	50.7076		14.1044	20.3607	0.49773	13.8314	1.5102	15.0663	1.73058
14.1144	-43.9965	6.97048	-155.041	42.0852	-139.993	50.7074		14.1144	20.3612	0.49743	13.8219	1.5121	15.0645	1.7299
14.1244	-44.0282	6.97201	-155.025	42.0354	-140.498	51.0329		14.1244	20.3619	0.49764	13.81	1.51605	15.0645	1.73236
14.1344	-44.0389	6.97483	-155.012	42.0552	-140.181	50.665		14.1344	20.3625	0.49758	13.8206	1.51446	15.0654	1.73186
14.1444	-44.0994	6.97306	-155.036	42.0622	-140.682	51.0851		14.1444	20.3633	0.49768	13.827	1.51445	15.0719	1.73087
14.1544	-44.1835	6.9736	-155.016	42.0553	-141.164	51.3698		14.1544	20.3639	0.49782	13.825	1.51221	15.07	1.72836
14.1644	-44.2441	6.96916	-154.969	42.0501	-141.27	51.3632		14.1644	20.3623	0.49847	13.8232	1.51186	15.0717	1.72865
14.1744	-44.2991	6.96806	-155.287	42.1128	-141.421	51.4264		14.1744	20.3626	0.49804	13.8113	1.51169	15.0807	1.72554
14.1844	-44.3146	6.96392	-155.104	41.9785	-140.529	50.6233		14.1844	20.3651	0.49708	13.8158	1.50717	15.0738	1.72643
14.1944	-44.3468	6.96929	-154.958	41.9327	-139.947	50.1289		14.1944	20.3686	0.49649	13.8158	1.50574	15.0747	1.72344
14.2044	-44.3816	6.9815	-154.868	41.8769	-140.256	50.3288		14.2044	20.3659	0.49694	13.8161	1.50529	15.0671	1.72204
14.2144	-44.3916	6.98537	-154.895	41.8997	-140.181	50.2731		14.2144	20.3671	0.49686	13.8064	1.50464	15.054	1.72613
14.2244	-44.4478	6.99241	-154.99	41.9035	-140.049	50.2645		14.2244	20.3682	0.49645	13.7987	1.5038	15.0362	1.72945
14.2344	-44.5303	6.99103	-155.255	41.9502	-140.197	50.3739		14.2344	20.3685	0.49683	13.791	1.50489	15.0304	1.72936
14.2444	-44.5792	6.9948	-155.099	41.875	-140.299	50.4842		14.2444	20.3692	0.49701	13.7828	1.50848	15.016	1.72958
14.2544	-44.6022	6.99559	-155.238	41.9092	-140.706	50.7357		14.2544	20.371	0.4966	13.7843	1.50789	15.0093	1.72715
14.2644	-44.6355	6.99562	-155.236	41.9065	-141.606	51.4048		14.2644	20.3726	0.49619	13.782	1.50639	15.0002	1.72616
14.2744	-44.7039	7.00105	-154.967	41.8235	-141.535	51.1735		14.2744	20.3724	0.49607	13.7717	1.50513	14.9914	1.72725
14.2844	-44.7436	7.00893	-155.169	41.8569	-141.565	51.0761		14.2844	20.3728	0.49573	13.7678	1.50574	14.9903	1.7247
14.2944	-44.7738	7.00408	-155.775	42.1089	-141.667	51.0942		14.2944	20.3749	0.4956	13.7592	1.50753	14.983	1.72547
14.3044	-44.8262	7.00759	-155.949	42.1796	-141.627	51.0114		14.3044	20.3727	0.49564	13.766	1.50466	14.9799	1.72353
14.3144	-44.8464	7.00578	-156.093	42.2317	-141.339	50.5787		14.3144	20.3717	0.49561	13.7649	1.50585	14.9696	1.71791
14.3244	-44.8655	7.00708	-156.481	42.3513	-141.118	50.2286		14.3244	20.3712	0.4955	13.7693	1.50616	14.9517	1.71937
14.3344	-44.8933	7.0038	-156.89	42.4795	-141.028	50.1232		14.3344	20.3716	0.49579	13.7779	1.50526	14.9363	1.72226
14.3444	-44.9077	7.01685	-157.232	42.5477	-141.771	50.6214		14.3444	20.37	0.49607	13.7774	1.50347	14.9318	1.7207
14.3544	-44.9119	7.0242	-157.319	42.5682	-141.147	50.1437		14.3544	20.3678	0.49582	13.7875	1.50031	14.9226	1.7245
14.3644	-44.9746	7.02477	-157.424	42.5507	-141.185	50.189		14.3644	20.3656	0.49548	13.7858	1.50037	14.9128	1.72648
14.3744	-44.9982	7.0347	-158.278	42.7766	-141.638	50.4764		14.3744	20.3616	0.4956	13.781	1.50051	14.907	1.72485
14.3844	-45.0506	7.04228	-158.233	42.7181	-141.908	50.6185		14.3844	20.3608	0.49525	13.7863	1.49854	14.9033	1.72374
14.3944	-45.1249	7.04479	-158.301	42.7162	-141.629	50.3336		14.3944	20.3581	0.4951	13.7869	1.49889	14.9033	1.71957
14.4044	-45.1125	7.04438	-158.211	42.6196	-141.462	50.0997		14.4044	20.3541	0.49493	13.7755	1.49958	14.8906	1.72033
14.4144	-45.0848	7.04631	-158.49	42.7334	-141.213	49.8649		14.4144	20.3504	0.49436	13.7749	1.49822	14.8788	1.72409
14.4244	-45.0719	7.04289	-157.909	42.4629	-140.934	49.6306		14.4244	20.3505	0.49441	13.7715	1.49786	14.8629	1.72862
14.4344	-45.059	7.03516	-157.413	42.2118	-140.724	49.421		14.4344	20.3518	0.49381	13.7651	1.49857	14.8559	1.72988
14.4444	-45.0622	7.02714	-157.592	42.2377	-140.417	49.1703		14.4444	20.3506	0.49385	13.7585	1.49913	14.8608	1.72697
14.4544	-45.0957	7.02327	-157.437	42.1896	-140.628	49.2317		14.4544	20.3503	0.49379	13.754	1.49705	14.8636	1.72674
14.4644	-45.0904	7.02285	-157.608	42.2455	-140.707	49.1703		14.4644	20.3482	0.49352	13.7587	1.49544	14.8719	1.72469
14.4744	-45.0976	7.02155	-157.17	42.0091	-140.921	49.2362		14.4744	20.3451	0.49405	13.7517	1.4969	14.8715	1.72274
14.4844	-45.1324	7.02461	-157.073	41.9262	-141.143	49.3138		14.4844	20.3407	0.4943	13.7406	1.50034	14.87	1.71784
14.4944	-45.1385	7.02754	-157.952	42.2953	-140.865	48.9586		14.4944	20.3375	0.49394	13.7445	1.4988	14.8624	1.71611
14.5044	-45.1285	7.03013	-157.812	42.2441	-140.541	48.7164		14.5044	20.3346	0.4933	13.7501	1.49815	14.8441	1.71839
14.5144	-45.1293	7.0258	-157.68	42.2014	-140.729	48.7677		14.5144	20.3329	0.49273	13.7452	1.50026	14.8265	1.72111
14.5244	-45.13	7.01896	-157.804	42.2499	-140.207	48.3281		14.5244	20.329	0.49293	13.7498	1.49988	14.8141	1.72115
14.5344	-45.1485	7.02239	-157.971	42.3043	-140.019	48.0927		14.5344	20.3256	0.4937	13.744	1.50013	14.8007	1.72115
14.5444	-45.1319	7.01889	-158.077	42.3507	-139.959	48.0356		14.5444	20.328	0.49316	13.7381	1.5024	14.7859	1.72444
14.5544	-45.166	7.02541	-158.266	42.3863	-140.225	48.1486		14.5544	20.325	0.4927	13.7436	1.50209	14.7777	1.72671
14.5644	-45.2018	7.03355	-158.841	42.6022	-140.243	48.0541		14.5644	20.3259	0.49298	13.7352	1.50338	14.774	1.72467
14.5744	-45.2192	7.03684	-158.516	42.4891	-140.511	48.1272		14.5744	20.3255	0.49303	13.7262	1.50614	14.7591	1.72876
14.5844	-45.2659	7.03889	-158.254	42.469	-140.694	48.1453		14.5844	20.3243	0.49305	13.7216	1.50754	14.758	1.72322
14.5944	-45.3019	7.03919	-158.075	42.3673	-140.741	48.1649		14.5944	20.3242	0.49334	13.7278	1.50672	14.752	1.72261
14.6044	-45.3527	7.0418	-157.682	42.22	-141.379	48.5118		14.6044	20.3218	0.49379	13.7319	1.50522	14.7618	1.71895
14.6144	-45.4155	7.04377	-157.499	42.1627	-141.945	48.8275		14.6144	20.3161	0.49396	13.7303	1.50392	14.7637	1.72037
14.6244	-45.4729	7.05617	-157.684	42.2051	-141.996	48.8041		14.6244	20.3134	0.49393	13.7318	1.5003	14.7514	1.72344
14.6344	-45.524	7.05631	-157.905	42.3161	-142.076	48.7677		14.6344	20.3089	0.49468	13.7213	1.49949	14.7439	1.72237
14.6444	-45.5316	7.06228	-157.692	42.2799	-142.369	48.8524		14.6444	20.3024	0.49498	13.7101	1.49949	14.738	1.72055
14.6544	-45.5515	7.0605	-157.796	42.306	-142.111	48.6715		14.6544	20.3027	0.49432	13.7091	1.50022	14.738	1.71757
14.6644	-45.5582	7.05597	-158.021	42.3839	-142.276	48.7369		14.6644	20.3067	0.49369	13.7089	1.50056	14.7376	1.7132
14.6744	-45.5994	7.06242	-158.311	42.5465	-142.995	49.1219		14.6744	20.3073	0.49354	13.7136	1.49945	14.7277	1.71424
14.6844	-45.5905	7.06368	-158.831	42.7423	-143.034	49.0297		14.6844	20.3058	0.4935	13.7129	1.50127	14.7373	1.70928
14.6944	-45.6323	7.05754	-158.999	42.8325	-143.131	49.0712		14.6944	20.3018	0.49313	13.7133	1.5021	14.744	1.7085
14.7044	-45.6477	7.06251	-158.97	42.7488	-143.038	48.9489		14.7044	20.3017	0.49224	13.7096	1.5031	14.7421	1.71136
14.7144	-45.6899	7.06816	-158.785	42.6889	-142.702	48.6952		14.7144	20.3009	0.49209	13.7127	1.50445	14.7427	1.70793
14.7244	-45.7182	7.0712	-159.033	42.7973	-142.856	48.8228		14.7244	20.2989	0.49213	13.7187	1.50368	14.7501	1.70658
14.7344	-45.7442	7.07609	-159.034	42.8531	-143.072	48.8562		14.7344	20.2954	0.49158	13.721	1.50219	14.7487	1.70527
14.7444	-45.7654	7.07937	-159.142	42.9319	-143.343	48.9632		14.7444	20.2942	0.49138	13.7151	1.50207	14.7535	1.70341
14.7544	-45.8272	7.07906	-159.23	42.9871	-143.601	49.0631		14.7544	20.2927	0.49155	13.7116	1.50274	14.765	1.69897
14.7644	-45.8698	7.08433	-159.363	43.0475	-143.879	49.1057		14.7644	20.2909	0.49166	13.7099	1.50465	14.7618	1.69955
14.7744	-45.9314	7.09691	-159.558	43.1148	-144.1	49.1375		14.7744	20.2906	0.49112	13.7152	1.50578	14.7707	1.69761
14.7844	-45.9586	7.10288	-159.627	43.1558	-144.269	49.2465		14.7844	20.2888	0.49146	13.7119	1.50618	14.7668	1.6952
14.7944	-45.9299	7.10032	-159.522	43.1303	-144.592	49.3724		14.7944	20.2881	0.49115	13.7181	1.50486	14.7733	1.69136
14.8044	-45.9619	7.10485	-159.653	43.2065	-144.596	49.3116		14.8044	20.2879	0.49129	13.7155	1.50492	14.7621	1.69272
14.8144	-45.9851	7.11712	-159.942	43.3065	-144.86	49.5832		14.8144	20.286	0.49168	13.7143	1.50448	14.7662	1.69281
14.8244	-46.0288	7.12951	-160.171	43.4336	-145.153	49.7982		14.8244	20.2851	0.49136	13.7134	1.50389	14.7688	1.69077
14.8344	-46.0754	7.14035	-160.107	43.4342	-145.173	49.8579		14.8344	20.281	0.49095	13.7094	1.50548	14.7743	1.68804
14.8444	-46.092	7.14885	-160.038	43.4203	-145.324	49.9052		14.8444	20.2796	0.49043	13.7124	1.5043	14.7765	1.68994
14.8544	-46.1288	7.15636	-160.374	43.5584	-145.544	50.0269		14.8544	20.2775	0.49024	13.702	1.5071	14.7664	1.68927
14.8644	-46.2277	7.16778	-160.538	43.6284	-145.839	50.2493		14.8644	20.2744	0.49074	13.6999	1.5087	14.7565	1.69095
14.8744	-46.2732	7.17279	-160.679	43.698	-146.029	50.2934		14.8744	20.2737	0.4912	13.7038	1.5083	14.7561	1.68883
14.8844	-46.2996	7.17638	-160.885	43.7546	-145.564	49.8503		14.8844	20.2705	0.49172	13.7036	1.50975	14.7506	1.68512
14.8944	-46.3379	7.18125	-161.13	43.8296	-145.479	49.7415		14.8944	20.2724	0.49157	13.7071	1.5094	14.7426	1.68315
14.9044	-46.3885	7.1797	-161.274	43.9235	-145.472	49.63		14.9044	20.2745	0.49131	13.7114	1.50978	14.7595	1.67847
14.9144	-46.3713	7.17358	-161.288	43.9636	-145.501	49.5836		14.9144	20.2774	0.49147	13.7002	1.51333	14.7643	1.6756
14.9244	-46.3623	7.17681	-161.267	43.965	-145.246	49.3576		14.9244	20.2736	0.49182	13.7013	1.51636	14.7557	1.67762
14.9344	-46.3969	7.17899	-161.565	44.0719	-145.063	49.233		14.9344	20.2728	0.49229	13.6971	1.51877	14.7547	1.67595
14.9444	-46.4522	7.18441	-161.719	44.118	-145.357	49.438		14.9444	20.2705	0.4921	13.6889	1.52264	14.7455	1.67971
14.9544	-46.4884	7.19578	-161.763	44.1276	-145.457	49.4509		14.9544	20.2697	0.492	13.69	1.52329	14.742	1.67712
14.9644	-46.5432	7.2069	-161.866	44.2171	-145.131	49.1575		14.9644	20.2683	0.49234	13.6848	1.52512	14.7399	1.6764
14.9744	-46.5487	7.2104	-161.978	44.2931	-144.997	49.1045		14.9744	20.269	0.49208	13.6892	1.52635	14.7387	1.67877
14.9844	-46.5971	7.21157	-162.049	44.3301	-145.055	49.0575		14.9844	20.271	0.49179	13.6943	1.52774	14.7266	1.68421
14.9944	-46.6353	7.21531	-161.967	44.227	-144.875	48.9482		14.9944	20.2722	0.49208	13.6872	1.53016	14.721	1.68893
15.0044	-46.6821	7.21577	-161.669	44.1758	-144.956	49.0632		15.0044	20.2699	0.49248	13.6786	1.53071	14.7285	1.68874
15.0144	-46.7069	7.21847	-161.813	44.2602	-145.393	49.4627		15.0144	20.2681	0.4932	13.6708	1.53134	14.7313	1.68742
15.0244	-46.7345	7.22355	-161.615	44.2295	-145.493	49.5647		15.0244	20.2669	0.49384	13.6587	1.53352	14.7296	1.68864
15.0344	-46.7671	7.23384	-161.643	44.242	-145.865	49.7299		15.0344	20.2676	0.49332	13.658	1.53512	14.7373	1.6879
15.0444	-46.808	7.23806	-161.728	44.2111	-145.759	49.5603		15.0444	20.2674	0.49341	13.6651	1.53106	14.7376	1.68528
15.0544	-46.8193	7.24549	-161.981	44.3368	-145.769	49.5127		15.0544	20.2673	0.49356	13.6599	1.5319	14.742	1.68256
15.0644	-46.8094	7.24746	-161.993	44.3539	-145.689	49.5153		15.0644	20.2645	0.49324	13.6602	1.53208	14.7492	1.68437
15.0744	-46.7954	7.24887	-162.274	44.4508	-145.552	49.4011		15.0744	20.2614	0.49366	13.6674	1.53225	14.7572	1.68498
15.0844	-46.7829	7.25184	-162.531	44.5512	-145.525	49.2785		15.0844	20.2588	0.49396	13.6757	1.5307	14.7611	1.69014
15.0944	-46.8037	7.25349	-162.809	44.6831	-145.356	49.0567		15.0944	20.2572	0.49393	13.6743	1.53144	14.7599	1.68954
15.1044	-46.8421	7.25405	-163.377	44.9001	-145.509	49.0309		15.1044	20.2567	0.49377	13.6639	1.5353	14.7445	1.69195
15.1144	-46.8845	7.26406	-163.409	44.9534	-145.462	48.9635		15.1144	20.2545	0.49387	13.6618	1.53749	14.74	1.69252
15.1244	-46.8938	7.26699	-163.753	45.1483	-145.446	48.9214		15.1244	20.2534	0.49368	13.6597	1.53984	14.7425	1.6895
15.1344	-46.9399	7.2725	-164.384	45.4049	-145.86	49.2523		15.1344	20.2555	0.49312	13.6624	1.54077	14.748	1.68635
15.1444	-46.9236	7.27374	-164.653	45.5132	-145.768	49.0619		15.1444	20.2588	0.49258	13.6601	1.54269	14.7505	1.68184
15.1544	-46.9025	7.27438	-164.812	45.5997	-145.844	49.0845		15.1544	20.254	0.49281	13.6585	1.54506	14.7433	1.68155
15.1644	-46.8766	7.28951	-164.971	45.6378	-146.099	49.1924		15.1644	20.2508	0.49283	13.6582	1.54656	14.7388	1.68382
15.1744	-46.9339	7.3042	-164.728	45.5958	-146.709	49.5596		15.1744	20.2507	0.49272	13.6569	1.54784	14.7512	1.67982
15.1844	-46.9611	7.31984	-164.548	45.534	-146.799	49.5074		15.1844	20.2494	0.49295	13.6471	1.54913	14.747	1.68226
15.1944	-46.9692	7.32153	-164.827	45.6558	-147.767	50.1098		15.1944	20.2486	0.49349	13.6445	1.54922	14.7352	1.68278
15.2044	-47.0029	7.32499	-164.676	45.6277	-147.968	50.0973		15.2044	20.2456	0.49458	13.6444	1.54856	14.7318	1.68034
15.2144	-47.0195	7.32676	-163.794	45.3456	-148.199	50.0703		15.2144	20.2418	0.49498	13.6455	1.54885	14.7352	1.67601
15.2244	-47.0173	7.32192	-163.936	45.4262	-148.178	49.9724		15.2244	20.2432	0.49482	13.6469	1.54939	14.7321	1.67314
15.2344	-47.0071	7.32739	-163.413	45.2767	-149.096	50.5644		15.2344	20.2424	0.49506	13.645	1.55156	14.7284	1.67376
15.2444	-47.0155	7.33413	-163.483	45.307	-149.156	50.4632		15.2444	20.2407	0.49549	13.6462	1.5494	14.7285	1.67268
15.2544	-47.0558	7.34056	-163.239	45.2087	-149.133	50.4102		15.2544	20.2385	0.4952	13.6506	1.55025	14.7165	1.6768
15.2644	-47.0625	7.34227	-163.273	45.2696	-148.999	50.2171		15.2644	20.2383	0.49527	13.6462	1.55171	14.7232	1.67135
15.2744	-47.0329	7.33926	-163.409	45.3184	-148.998	50.1412		15.2744	20.2359	0.49572	13.6494	1.55026	14.7117	1.67284
15.2844	-47.0681	7.34099	-163.328	45.374	-149.142	50.2096		15.2844	20.2352	0.49593	13.6577	1.54638	14.7004	1.67696
15.2944	-47.092	7.3477	-163.143	45.3472	-149.171	50.1234		15.2944	20.2325	0.49605	13.6507	1.54565	14.6905	1.67721
15.3044	-47.1024	7.35436	-162.852	45.2845	-149.14	49.9936		15.3044	20.2319	0.49598	13.6491	1.54759	14.6971	1.67427
15.3144	-47.147	7.36711	-162.8	45.2886	-149.67	50.3457		15.3144	20.2346	0.49539	13.6523	1.54704	14.6955	1.67657
15.3244	-47.1484	7.37454	-162.882	45.3434	-149.583	50.2653		15.3244	20.2365	0.49567	13.6484	1.54815	14.696	1.67636
15.3344	-47.1488	7.38419	-163.21	45.4822	-149.956	50.5659		15.3344	20.2414	0.49613	13.6468	1.54698	14.6814	1.67757
15.3444	-47.1671	7.38636	-162.891	45.408	-150.04	50.4781		15.3444	20.241	0.49651	13.6398	1.54887	14.6717	1.67628
15.3544	-47.2406	7.38601	-163.165	45.5145	-150.79	50.9054		15.3544	20.2401	0.49674	13.6371	1.54963	14.6694	1.67593
15.3644	-47.2846	7.39325	-163.16	45.5307	-151.218	51.163		15.3644	20.2396	0.4966	13.6322	1.54987	14.6767	1.67156
15.3744	-47.3334	7.39725	-163.051	45.519	-151.455	51.2321		15.3744	20.2394	0.49642	13.6344	1.5515	14.676	1.67264
15.3844	-47.3104	7.39855	-162.551	45.3962	-151.305	50.9589		15.3844	20.2393	0.49648	13.6293	1.55296	14.6793	1.67384
15.3944	-47.316	7.40009	-162.36	45.3575	-151.193	50.7715		15.3944	20.2387	0.49628	13.6257	1.55351	14.6794	1.67361
15.4044	-47.3749	7.41016	-162.658	45.5042	-150.988	50.4709		15.4044	20.2381	0.49629	13.6245	1.55389	14.6599	1.67547
15.4144	-47.4645	7.41956	-162.745	45.5585	-151.754	50.8903		15.4144	20.2375	0.49666	13.6384	1.54829	14.6459	1.67566
15.4244	-47.5213	7.42825	-162.699	45.5827	-151.941	50.9158		15.4244	20.2365	0.4968	13.6439	1.54684	14.6438	1.67339
15.4344	-47.5834	7.43636	-162.899	45.7159	-152.63	51.2508		15.4344	20.2356	0.4971	13.6438	1.54568	14.6351	1.67493
15.4444	-47.6417	7.44749	-163.308	45.9317	-153.763	51.993		15.4444	20.2372	0.49763	13.6536	1.54254	14.6244	1.67316
15.4544	-47.6732	7.46189	-163.229	45.9422	-153.605	51.6669		15.4544	20.2352	0.49784	13.659	1.54081	14.6134	1.67275
15.4644	-47.7218	7.474	-163.349	45.9906	-152.589	50.6669		15.4644	20.2355	0.49771	13.6594	1.54103	14.5984	1.67539
15.4744	-47.7623	7.48009	-163.39	46.0683	-152.741	50.6537		15.4744	20.235	0.49795	13.6511	1.54218	14.594	1.67169
15.4844	-47.7226	7.48168	-163.533	46.1501	-152.554	50.3883		15.4844	20.234	0.49827	13.6555	1.53986	14.5864	1.67049
15.4944	-47.7623	7.4848	-163.627	46.1892	-152.904	50.5943		15.4944	20.2324	0.49839	13.6578	1.53891	14.5822	1.66582
15.5044	-47.8225	7.48504	-163.691	46.208	-154.14	51.4995		15.5044	20.2317	0.49868	13.6656	1.53796	14.5721	1.66473
15.5144	-47.8753	7.49323	-163.712	46.1797	-153.357	50.7268		15.5144	20.2331	0.4983	13.6767	1.53891	14.5612	1.66572
15.5244	-47.859	7.4957	-163.711	46.2107	-153.95	51.0658		15.5244	20.2367	0.49741	13.6823	1.53872	14.5577	1.66208
15.5344	-47.8337	7.50106	-163.349	46.1208	-154.984	51.8484		15.5344	20.2329	0.49754	13.6881	1.53978	14.544	1.66325
15.5444	-47.8372	7.5023	-163.211	46.0377	-154.415	51.1597		15.5444	20.2311	0.49757	13.6925	1.54264	14.5317	1.66663
15.5544	-47.8249	7.50558	-163.257	46.0686	-153.657	50.4189		15.5544	20.2302	0.49783	13.6996	1.5424	14.521	1.66781
15.5644	-47.8586	7.50622	-163.235	46.1018	-153.49	50.2026		15.5644	20.2294	0.49844	13.6984	1.54361	14.5011	1.66944
15.5744	-47.88	7.51021	-163.206	46.0803	-153.27	49.865		15.5744	20.2324	0.49809	13.6959	1.54357	14.492	1.66639
15.5844	-47.8585	7.5188	-163.28	46.0766	-153.867	50.2501		15.5844	20.235	0.49775	13.6856	1.54631	14.4828	1.66441
15.5944	-47.8597	7.52831	-163.151	46.0199	-154.036	50.1232		15.5944	20.2352	0.49763	13.6794	1.54813	14.4725	1.66422
15.6044	-47.8448	7.53723	-163.344	46.0841	-153.659	49.7192		15.6044	20.23	0.49774	13.6746	1.54872	14.4673	1.6641
15.6144	-47.8289	7.54465	-163.316	46.1225	-153.492	49.5316		15.6144	20.229	0.49805	13.6741	1.54692	14.461	1.6619
15.6244	-47.8513	7.53663	-163.453	46.1981	-153.543	49.3718		15.6244	20.2261	0.49852	13.6682	1.54843	14.4465	1.66138
15.6344	-47.8435	7.53389	-163.539	46.1997	-153.889	49.6166		15.6344	20.2257	0.49867	13.6762	1.54681	14.4284	1.66664
15.6444	-47.8784	7.53561	-163.769	46.2971	-153.232	48.9434		15.6444	20.2222	0.49886	13.6857	1.54469	14.42	1.66886
15.6544	-47.9251	7.54907	-164.042	46.3931	-153.304	48.7444		15.6544	20.2223	0.49913	13.6853	1.54381	14.4191	1.66764
15.6644	-47.9621	7.55204	-163.912	46.3264	-153.585	48.8168		15.6644	20.2183	0.49924	13.6814	1.54481	14.4009	1.668
15.6744	-47.9588	7.55172	-164.161	46.3855	-153.462	48.6064		15.6744	20.214	0.49973	13.6889	1.54484	14.3767	1.67142
15.6844	-47.9357	7.54591	-163.948	46.3234	-153.684	48.7207		15.6844	20.2103	0.50001	13.6963	1.54696	14.3581	1.66953
15.6944	-47.9106	7.55634	-163.661	46.2045	-153.891	48.7167		15.6944	20.2068	0.50031	13.6977	1.55007	14.3479	1.66926
15.7044	-47.9119	7.56409	-163.468	46.1676	-154.193	48.8458		15.7044	20.2078	0.50043	13.7049	1.5504	14.3383	1.66654
15.7144	-47.9	7.5646	-163.439	46.1696	-154.496	48.9443		15.7144	20.2079	0.50095	13.706	1.55063	14.3239	1.66992
15.7244	-47.9088	7.56895	-163.293	46.1206	-154.361	48.7039		15.7244	20.2033	0.50124	13.7064	1.55286	14.3154	1.67288
15.7344	-47.9277	7.57202	-163.177	46.0367	-154.438	48.697		15.7344	20.2074	0.50122	13.701	1.55415	14.3054	1.67413
15.7444	-47.9382	7.56959	-163.306	46.0818	-154.655	48.7504		15.7444	20.2058	0.50093	13.699	1.55662	14.2951	1.67579
15.7544	-47.9415	7.5754	-163.28	46.0953	-155.046	48.8488		15.7544	20.2029	0.5007	13.7022	1.5526	14.2962	1.67278
15.7644	-47.9075	7.57038	-163.09	46.0787	-155.283	48.9322		15.7644	20.1987	0.50021	13.7019	1.55113	14.2833	1.67497
15.7744	-47.8874	7.56252	-163.025	46.0742	-155.383	48.8997		15.7744	20.2024	0.49961	13.7001	1.55252	14.2799	1.67355
15.7844	-47.9164	7.56409	-162.994	46.0827	-155.716	49.0003		15.7844	20.2047	0.49919	13.6969	1.55584	14.2795	1.67445
15.7944	-47.9659	7.56823	-163.443	46.2209	-155.469	48.8097		15.7944	20.2068	0.49884	13.7023	1.55501	14.2779	1.67176
15.8044	-47.9679	7.57099	-163.344	46.1746	-155.73	48.8557		15.8044	20.2082	0.4986	13.6992	1.55429	14.2693	1.67044
15.8144	-47.9644	7.56846	-163.447	46.1963	-155.559	48.494		15.8144	20.203	0.49931	13.694	1.55543	14.2662	1.66585
15.8244	-47.9466	7.56335	-163.467	46.2033	-155.671	48.4053		15.8244	20.1994	0.49933	13.693	1.55515	14.2574	1.66316
15.8344	-47.9043	7.54862	-163.486	46.1915	-155.852	48.4248		15.8344	20.1963	0.49913	13.6922	1.55601	14.2579	1.66472
15.8444	-47.906	7.5428	-163.423	46.2128	-155.962	48.4701		15.8444	20.1967	0.49919	13.6988	1.55268	14.2476	1.66719
15.8544	-47.9072	7.53998	-163.267	46.1949	-155.952	48.3409		15.8544	20.1992	0.49977	13.6954	1.55265	14.2429	1.66656
15.8644	-47.8847	7.54048	-163.252	46.1482	-155.492	47.8449		15.8644	20.2013	0.5002	13.709	1.55028	14.2325	1.66915
15.8744	-47.9006	7.54003	-163.362	46.1861	-155.275	47.5029		15.8744	20.1999	0.5001	13.7035	1.55061	14.2218	1.66742
15.8844	-47.9186	7.54712	-163.485	46.1991	-155.508	47.5823		15.8844	20.2005	0.49952	13.699	1.54901	14.2088	1.66936
15.8944	-47.9458	7.55294	-163.269	46.1323	-155.992	47.8711		15.8944	20.1983	0.49974	13.6985	1.54996	14.2016	1.66401
15.9044	-47.8924	7.55282	-163.394	46.1483	-156.259	48.0443		15.9044	20.1952	0.50035	13.6964	1.55101	14.2029	1.65897
15.9144	-47.8753	7.55706	-163.636	46.2075	-156.449	48.014		15.9144	20.1927	0.50006	13.6951	1.55387	14.2008	1.65884
15.9244	-47.9079	7.55467	-163.497	46.1966	-157.071	48.3775		15.9244	20.1942	0.49992	13.6902	1.55373	14.1978	1.65512
15.9344	-47.9225	7.55381	-163.446	46.2026	-157.174	48.3627		15.9344	20.1972	0.49941	13.6996	1.55348	14.1976	1.65294
15.9444	-47.9209	7.55525	-163.434	46.243	-157.073	48.2599		15.9444	20.1977	0.49903	13.6952	1.55411	14.1932	1.6539
15.9544	-47.9367	7.54806	-163.151	46.1714	-157.143	48.2842		15.9544	20.1995	0.49937	13.6837	1.55775	14.1913	1.65577
15.9644	-47.9096	7.53262	-163.422	46.2465	-157.151	48.1691		15.9644	20.2004	0.49943	13.6836	1.55737	14.1921	1.65378
15.9744	-47.9215	7.52836	-163.391	46.2353	-157.264	48.1804		15.9744	20.2003	0.49982	13.6946	1.5543	14.1875	1.65426
15.9844	-47.8961	7.52562	-163.345	46.2006	-157.164	48.1357		15.9844	20.1997	0.49982	13.6911	1.55286	14.1894	1.65341
15.9944	-47.8803	7.51975	-163.626	46.3176	-157.628	48.383		15.9944	20.2003	0.49949	13.6951	1.55151	14.1832	1.65726
16.0044	-47.8773	7.51787	-164.059	46.3904	-157.47	48.25		16.0044	20.2005	0.4996	13.6927	1.55239	14.1745	1.65617
16.0144	-47.8812	7.51165	-164.059	46.4352	-156.908	47.7139		16.0144	20.2017	0.49958	13.6924	1.55179	14.1728	1.65482
16.0244	-47.924	7.51906	-164.489	46.5905	-157.068	47.6997		16.0244	20.1997	0.50007	13.6904	1.55217	14.1667	1.65582
16.0344	-47.9484	7.51917	-164.201	46.5135	-157.158	47.709		16.0344	20.2015	0.50013	13.686	1.55216	14.1634	1.65591
16.0444	-47.9287	7.5112	-163.774	46.4054	-156.94	47.6123		16.0444	20.1992	0.50034	13.6685	1.55385	14.1781	1.64862
16.0544	-47.9563	7.50119	-163.545	46.3114	-156.903	47.5331		16.0544	20.2001	0.50041	13.6634	1.55391	14.1749	1.64832
16.0644	-47.9911	7.49846	-163.626	46.3211	-156.743	47.275		16.0644	20.201	0.49975	13.6689	1.55214	14.178	1.64618
16.0744	-48.0506	7.49636	-163.247	46.2038	-156.741	47.2387		16.0744	20.1994	0.49968	13.6654	1.55332	14.1745	1.64661
16.0844	-48.102	7.48979	-163.119	46.1893	-156.742	47.2534		16.0844	20.2002	0.49924	13.6691	1.55158	14.1709	1.64705
16.0944	-48.1485	7.48188	-162.941	46.148	-157.092	47.5049		16.0944	20.2001	0.49892	13.6738	1.55126	14.176	1.64885
16.1044	-48.151	7.48415	-162.858	46.1312	-157.156	47.4827		16.1044	20.2052	0.49834	13.6834	1.55149	14.1732	1.64987
16.1144	-48.1685	7.48366	-162.751	46.0909	-157.483	47.6517		16.1144	20.208	0.49796	13.6881	1.55123	14.1777	1.6458
16.1244	-48.1843	7.48532	-162.753	46.0675	-157.486	47.5965		16.1244	20.2094	0.49735	13.6896	1.55243	14.1868	1.64068
16.1344	-48.1812	7.4772	-162.397	45.9288	-157.328	47.3841		16.1344	20.2082	0.49719	13.685	1.55261	14.1925	1.63702
16.1444	-48.2077	7.48023	-162.315	45.9149	-157.497	47.4618		16.1444	20.2095	0.49742	13.6847	1.55236	14.1875	1.64009
16.1544	-48.2512	7.4757	-162.544	45.9559	-157.662	47.4959		16.1544	20.2134	0.49709	13.6875	1.55098	14.178	1.64309
16.1644	-48.3006	7.47433	-162.566	45.9691	-157.771	47.6147		16.1644	20.2189	0.49701	13.6835	1.55134	14.1811	1.64114
16.1744	-48.3115	7.46658	-162.705	46.0068	-157.745	47.5902		16.1744	20.2205	0.49667	13.6815	1.55197	14.1844	1.64271
16.1844	-48.3271	7.46054	-162.713	46.0287	-158.034	47.8298		16.1844	20.2229	0.49624	13.6756	1.5515	14.1951	1.64424
16.1944	-48.3456	7.4676	-162.729	46.0171	-157.902	47.6955		16.1944	20.2265	0.49559	13.6693	1.5515	14.2028	1.64725
16.2044	-48.3485	7.46855	-162.954	46.0872	-157.875	47.6621		16.2044	20.224	0.49484	13.6612	1.55276	14.2087	1.65006
16.2144	-48.3735	7.47486	-163.033	46.1073	-158.173	47.8471		16.2144	20.2258	0.49363	13.6533	1.55353	14.2159	1.6475
16.2244	-48.3897	7.48071	-162.904	46.0749	-158.583	48.066		16.2244	20.2292	0.49311	13.6436	1.55367	14.219	1.64676
16.2344	-48.4364	7.48112	-162.9	46.064	-158.592	48.1288		16.2344	20.2272	0.49275	13.6461	1.5506	14.2318	1.6436
16.2444	-48.4544	7.48145	-162.863	46.0625	-159.004	48.3654		16.2444	20.2299	0.4926	13.6433	1.55078	14.2234	1.64772
16.2544	-48.4418	7.47184	-162.75	46.0535	-158.982	48.2757		16.2544	20.2327	0.4928	13.6363	1.553	14.2247	1.64963
16.2644	-48.5066	7.47472	-162.879	46.0611	-158.895	48.1528		16.2644	20.2363	0.49287	13.6428	1.55563	14.2335	1.64811
16.2744	-48.5436	7.48072	-162.803	46.0324	-159.008	48.2385		16.2744	20.2292	0.4936	13.636	1.55723	14.2264	1.65204
16.2844	-48.5542	7.48049	-162.88	46.0441	-159.005	48.2612		16.2844	20.2248	0.49358	13.633	1.55758	14.2209	1.65154
16.2944	-48.5828	7.48981	-163.062	46.0337	-158.92	48.1712		16.2944	20.2239	0.49348	13.632	1.55915	14.2301	1.65257
16.3044	-48.6002	7.48735	-163.291	46.0951	-158.947	48.2172		16.3044	20.2202	0.49339	13.6365	1.55956	14.2361	1.65159
16.3144	-48.6254	7.48336	-163.245	46.1187	-158.921	48.1871		16.3144	20.2226	0.49265	13.6354	1.55941	14.2352	1.65146
16.3244	-48.6958	7.49023	-163.315	46.1604	-159.053	48.2047		16.3244	20.2213	0.49254	13.6413	1.55864	14.2413	1.65254
16.3344	-48.7245	7.48752	-162.798	45.9588	-159.107	48.1113		16.3344	20.2199	0.49228	13.6416	1.55949	14.2421	1.65364
16.3444	-48.7292	7.48104	-162.727	45.9462	-159.026	48.0887		16.3444	20.2157	0.49214	13.6401	1.56325	14.2501	1.65376
16.3544	-48.6941	7.47978	-162.638	45.9108	-159.145	48.1968		16.3544	20.2125	0.49163	13.6424	1.56405	14.2514	1.6563
16.3644	-48.6832	7.48626	-162.67	45.9365	-159.242	48.2351		16.3644	20.2091	0.49131	13.6332	1.56456	14.2486	1.65967
16.3744	-48.6668	7.4817	-162.453	45.8889	-159.294	48.3161		16.3744	20.209	0.49127	13.6404	1.56223	14.2555	1.65991
16.3844	-48.7167	7.47852	-162.665	45.9554	-159.268	48.2842		16.3844	20.2081	0.49091	13.6467	1.56194	14.2598	1.65858
16.3944	-48.7157	7.48235	-162.856	46.0097	-159.212	48.1494		16.3944	20.2083	0.49115	13.6501	1.56104	14.2597	1.66739
16.4044	-48.6979	7.47984	-162.721	45.9642	-159.189	48.1771		16.4044	20.2078	0.49086	13.6418	1.56123	14.2506	1.67273
16.4144	-48.6719	7.48046	-162.629	45.9486	-158.865	48.036		16.4144	20.2059	0.49108	13.6284	1.563	14.2578	1.67205
16.4244	-48.6805	7.48429	-162.767	45.9776	-158.667	48.0115		16.4244	20.2031	0.49078	13.6256	1.56399	14.2608	1.67469
16.4344	-48.6175	7.48624	-162.715	45.9103	-158.695	48.0918		16.4344	20.1982	0.49108	13.6191	1.5647	14.258	1.67961
16.4444	-48.576	7.47583	-162.474	45.7778	-158.664	48.1936		16.4444	20.1958	0.49131	13.6188	1.56497	14.2544	1.68077
16.4544	-48.5655	7.46888	-162.585	45.7777	-158.678	48.2611		16.4544	20.1934	0.49091	13.6204	1.56378	14.2549	1.67808
16.4644	-48.5477	7.46347	-162.647	45.7863	-158.824	48.3294		16.4644	20.1903	0.49107	13.617	1.56497	14.2436	1.68325
16.4744	-48.5526	7.45451	-162.889	45.7979	-159.049	48.4323		16.4744	20.1889	0.49079	13.612	1.56708	14.2321	1.68873
16.4844	-48.6158	7.454	-162.872	45.7669	-159.151	48.4817		16.4844	20.1854	0.49087	13.6135	1.56824	14.2348	1.68962
16.4944	-48.6277	7.44415	-162.704	45.6591	-159.352	48.5594		16.4944	20.1832	0.49132	13.6098	1.56948	14.2304	1.68983
16.5044	-48.6233	7.44123	-162.811	45.6797	-159.193	48.3636		16.5044	20.1836	0.49036	13.6179	1.56847	14.2355	1.68898
16.5144	-48.6016	7.4368	-162.962	45.7628	-159.228	48.3102		16.5144	20.1771	0.49032	13.6149	1.56785	14.2356	1.68679
16.5244	-48.6541	7.4403	-163.031	45.7579	-159.522	48.5815		16.5244	20.1757	0.48998	13.6171	1.56748	14.2408	1.68554
16.5344	-48.6957	7.43602	-163.155	45.7822	-159.582	48.5813		16.5344	20.1727	0.48967	13.6128	1.56934	14.2443	1.68525
16.5444	-48.753	7.44327	-163.34	45.8724	-160.034	48.9591		16.5444	20.1724	0.48955	13.6246	1.56542	14.2305	1.6897
16.5544	-48.8334	7.44681	-163.227	45.8437	-160.138	49.0459		16.5544	20.17	0.48906	13.6236	1.56642	14.2333	1.68941
16.5644	-48.7844	7.44056	-163.157	45.8032	-160.285	49.169		16.5644	20.1669	0.48927	13.6257	1.56812	14.231	1.69171
16.5744	-48.798	7.44068	-163.047	45.8072	-160.306	49.293		16.5744	20.1626	0.48976	13.6294	1.56823	14.2278	1.69289
16.5844	-48.8397	7.43745	-163.075	45.8458	-160.29	49.228		16.5844	20.1593	0.48986	13.6379	1.56558	14.2247	1.69258
16.5944	-48.8841	7.43301	-163.453	45.9759	-160.318	49.2852		16.5944	20.1588	0.48982	13.6425	1.56474	14.2238	1.69067
16.6044	-48.9237	7.42924	-163.294	45.9465	-160.559	49.4625		16.6044	20.1564	0.49027	13.6304	1.56467	14.2257	1.69316
16.6144	-48.985	7.42908	-163.464	45.9553	-160.269	49.1899		16.6144	20.1542	0.49085	13.6289	1.56507	14.2166	1.69869
16.6244	-49.0177	7.43663	-163.181	45.8543	-160.307	49.3819		16.6244	20.1541	0.4909	13.6377	1.56079	14.2128	1.7034
16.6344	-49.044	7.43265	-163.195	45.9218	-160.269	49.3735		16.6344	20.1511	0.4906	13.6359	1.56228	14.2051	1.70408
16.6444	-49.0286	7.42936	-163.261	45.9658	-160.562	49.6592		16.6444	20.1493	0.49013	13.6276	1.56334	14.2048	1.69804
16.6544	-49.0234	7.43112	-163.315	45.9944	-160.515	49.676		16.6544	20.1466	0.49012	13.6241	1.56504	14.216	1.69537
16.6644	-49.0168	7.43295	-163.398	46.0361	-160.722	49.8914		16.6644	20.1432	0.49051	13.6311	1.5646	14.2272	1.69576
16.6744	-49.0293	7.43513	-163.098	45.9425	-160.71	49.8447		16.6744	20.1404	0.4906	13.6288	1.56365	14.2353	1.69405
16.6844	-49.0763	7.44295	-163.135	45.946	-160.812	49.8109		16.6844	20.143	0.49039	13.6353	1.56132	14.2275	1.69645
16.6944	-49.0927	7.44315	-163.483	46.0423	-160.84	49.8771		16.6944	20.1425	0.49003	13.6424	1.55899	14.2264	1.69539
16.7044	-49.1025	7.43552	-163.594	46.0454	-160.776	49.7741		16.7044	20.1451	0.48955	13.6448	1.55811	14.2235	1.6939
16.7144	-49.1523	7.44404	-163.707	46.0744	-161.22	50.1029		16.7144	20.1442	0.48968	13.6445	1.55833	14.2095	1.69738
16.7244	-49.1849	7.44776	-164.112	46.2138	-161.76	50.4188		16.7244	20.14	0.48981	13.6387	1.55894	14.2018	1.69713
16.7344	-49.2108	7.45078	-164.346	46.3146	-161.896	50.4866		16.7344	20.1371	0.49	13.6429	1.55837	14.1918	1.69917
16.7444	-49.2228	7.46307	-164.378	46.3353	-162.582	50.9601		16.7444	20.1334	0.48954	13.6484	1.55477	14.1916	1.6989
16.7544	-49.2084	7.47375	-164.246	46.2782	-162.534	50.8578		16.7544	20.1313	0.4895	13.6467	1.55487	14.1855	1.69716
16.7644	-49.2792	7.48317	-164.416	46.3233	-162.241	50.5745		16.7644	20.1297	0.48996	13.6361	1.55474	14.1724	1.69916
16.7744	-49.3158	7.48138	-164.628	46.4252	-162.415	50.7191		16.7744	20.1327	0.48958	13.6419	1.55198	14.1817	1.69462
16.7844	-49.3361	7.48872	-164.691	46.4592	-162.606	50.8818		16.7844	20.1341	0.48984	13.6432	1.55171	14.1837	1.69455
16.7944	-49.3252	7.48949	-164.663	46.4982	-163.264	51.3922		16.7944	20.1306	0.49029	13.6397	1.55329	14.1701	1.69895
16.8044	-49.3385	7.4929	-164.948	46.633	-163.19	51.3467		16.8044	20.1281	0.49109	13.6318	1.55391	14.1624	1.7026
16.8144	-49.3665	7.5027	-165.105	46.7225	-162.688	50.9737		16.8144	20.1291	0.49074	13.6294	1.55461	14.161	1.70476
16.8244	-49.394	7.50275	-165.191	46.7238	-162.959	51.0957		16.8244	20.1291	0.49076	13.6279	1.55689	14.1586	1.7035
16.8344	-49.4569	7.51157	-164.965	46.6487	-163.286	51.2694		16.8344	20.1271	0.49098	13.6298	1.55687	14.1546	1.70116
16.8444	-49.4817	7.51088	-165.144	46.7007	-163.34	51.2116		16.8444	20.1276	0.49079	13.6255	1.55629	14.1482	1.70147
16.8544	-49.543	7.51505	-165.205	46.702	-163.53	51.4		16.8544	20.1275	0.49072	13.6325	1.55389	14.1406	1.70435
16.8644	-49.56	7.51541	-165.175	46.713	-164.505	52.0488		16.8644	20.1257	0.49069	13.6275	1.55551	14.146	1.70003
16.8744	-49.5696	7.52118	-165.209	46.7486	-165.485	52.8585		16.8744	20.123	0.49099	13.6238	1.55555	14.1493	1.70039
16.8844	-49.54	7.52069	-165.028	46.6878	-165.627	52.8763		16.8844	20.1215	0.49107	13.6184	1.55834	14.1468	1.70299
16.8944	-49.5552	7.52109	-165.193	46.7295	-164.772	52.1413		16.8944	20.1227	0.49068	13.6206	1.55787	14.1454	1.69953
16.9044	-49.6019	7.53576	-165.135	46.7624	-164.053	51.5616		16.9044	20.1237	0.49094	13.6235	1.5589	14.1587	1.69384
16.9144	-49.6412	7.53798	-165.122	46.7659	-164.624	52.0226		16.9144	20.126	0.4906	13.6286	1.55902	14.1577	1.69346
16.9244	-49.6685	7.54411	-165.052	46.7311	-164.814	52.1197		16.9244	20.1274	0.49068	13.6358	1.55621	14.152	1.6919
16.9344	-49.6716	7.54884	-164.96	46.6816	-164.449	51.7476		16.9344	20.1286	0.49062	13.6353	1.55645	14.1465	1.68914
16.9444	-49.7061	7.54826	-164.778	46.5857	-165.942	52.8802		16.9444	20.1297	0.49068	13.6259	1.55742	14.1519	1.6902
16.9544	-49.7262	7.5524	-165.041	46.694	-166.199	52.9298		16.9544	20.131	0.49055	13.6225	1.5582	14.1486	1.69073
16.9644	-49.7731	7.56948	-164.718	46.5832	-166.268	52.9575		16.9644	20.13	0.49069	13.6212	1.55769	14.1555	1.6886
16.9744	-49.812	7.58138	-164.43	46.4681	-166.458	52.9721		16.9744	20.1285	0.49051	13.6197	1.55788	14.1571	1.68276
16.9844	-49.835	7.5847	-164.53	46.5227	-166.635	52.9979		16.9844	20.1298	0.49024	13.6145	1.55963	14.1495	1.68188
16.9944	-49.8597	7.58594	-164.448	46.4692	-166.551	52.9777		16.9944	20.131	0.49021	13.6149	1.55984	14.1501	1.68029
17.0044	-49.8576	7.59385	-164.443	46.4658	-166.608	52.9216		17.0044	20.1318	0.49125	13.6058	1.56027	14.1396	1.68607
17.0144	-49.8641	7.59318	-164.445	46.4053	-166.568	52.9147		17.0144	20.1327	0.49172	13.6052	1.55989	14.1395	1.68691
17.0244	-49.7982	7.58567	-164.07	46.2458	-166.445	52.8849		17.0244	20.131	0.49158	13.5999	1.56218	14.1381	1.68623
17.0344	-49.7719	7.58118	-164.092	46.2698	-166.482	52.9025		17.0344	20.132	0.49186	13.6059	1.56061	14.1354	1.68773
17.0444	-49.7906	7.59136	-164.273	46.3414	-166.719	52.9338		17.0444	20.1332	0.49193	13.6037	1.56423	14.1423	1.68922
17.0544	-49.7758	7.59259	-164.194	46.3457	-166.822	52.989		17.0544	20.1345	0.49246	13.6008	1.56545	14.1398	1.68971
17.0644	-49.7983	7.59838	-164.311	46.4088	-166.804	53.0118		17.0644	20.1354	0.49275	13.5899	1.56673	14.1456	1.6856
17.0744	-49.7786	7.59831	-164.25	46.3981	-166.825	53.0252		17.0744	20.1371	0.49213	13.5856	1.56586	14.1389	1.68693
17.0844	-49.7697	7.5962	-164.505	46.4664	-166.78	53.0008		17.0844	20.1354	0.49242	13.5787	1.56765	14.1316	1.69092
17.0944	-49.7588	7.60229	-164.577	46.5025	-166.934	53.0023		17.0944	20.1334	0.49229	13.5725	1.56858	14.1237	1.69232
17.1044	-49.7441	7.60492	-164.549	46.437	-166.965	52.9877		17.1044	20.1307	0.49225	13.579	1.56813	14.1192	1.68959
17.1144	-49.7213	7.60747	-164.664	46.4711	-166.981	52.9974		17.1144	20.1314	0.49121	13.5766	1.56914	14.1128	1.68708
17.1244	-49.7262	7.60924	-164.297	46.3225	-166.932	52.9913		17.1244	20.1308	0.49155	13.5667	1.57399	14.111	1.68538
17.1344	-49.7224	7.61108	-164.411	46.4069	-166.929	52.9828		17.1344	20.1361	0.49162	13.5683	1.57162	14.1108	1.68623
17.1444	-49.7438	7.60846	-164.558	46.4395	-166.889	52.9493		17.1444	20.137	0.49209	13.5778	1.5705	14.1104	1.68664
17.1544	-49.7525	7.61197	-164.5	46.4565	-166.776	52.9157		17.1544	20.1362	0.49272	13.5817	1.571	14.1035	1.6871
17.1644	-49.7184	7.60817	-164.64	46.5176	-166.828	52.9392		17.1644	20.1366	0.49261	13.5816	1.56948	14.0899	1.68834
17.1744	-49.7087	7.61046	-164.483	46.4714	-166.952	52.979		17.1744	20.1372	0.4925	13.5841	1.57026	14.0764	1.68987
17.1844	-49.7283	7.6092	-164.202	46.4263	-165.67	51.9337		17.1844	20.1345	0.4929	13.582	1.5695	14.0787	1.68593
17.1944	-49.7474	7.59435	-163.972	46.3693	-165.274	51.6055		17.1944	20.1326	0.49341	13.5806	1.56905	14.0787	1.68422
17.2044	-49.7615	7.59314	-163.898	46.3719	-165.589	51.8548		17.2044	20.1286	0.49416	13.5777	1.57086	14.0659	1.68856
17.2144	-49.7661	7.58897	-163.838	46.3655	-165.509	51.8444		17.2144	20.126	0.49474	13.5833	1.56887	14.0707	1.68865
17.2244	-49.7743	7.57838	-163.909	46.3866	-164.887	51.4035		17.2244	20.127	0.49485	13.5916	1.56693	14.0717	1.68574
17.2344	-49.7703	7.57162	-163.71	46.3596	-164.303	50.9324		17.2344	20.128	0.4946	13.5832	1.57084	14.0711	1.68582
17.2444	-49.7592	7.56474	-163.82	46.4116	-163.822	50.487		17.2444	20.13	0.49498	13.5797	1.57237	14.0789	1.68257
17.2544	-49.7817	7.57319	-163.829	46.388	-164.259	50.7674		17.2544	20.1326	0.49551	13.5822	1.5715	14.0754	1.68261
17.2644	-49.7447	7.57227	-163.693	46.3071	-164.522	50.9684		17.2644	20.1338	0.49515	13.587	1.56995	14.0828	1.68221
17.2744	-49.7767	7.56391	-163.859	46.3476	-164.113	50.6351		17.2744	20.1362	0.49503	13.5868	1.56936	14.0747	1.68603
17.2844	-49.8098	7.55793	-163.917	46.3518	-164.229	50.5984		17.2844	20.1369	0.49472	13.589	1.57005	14.0741	1.68543
17.2944	-49.8068	7.54555	-163.774	46.3033	-164.35	50.7946		17.2944	20.1391	0.49476	13.5881	1.56995	14.072	1.68384
17.3044	-49.8079	7.55132	-163.982	46.3318	-164.493	50.7987		17.3044	20.1431	0.49412	13.601	1.56846	14.0733	1.68423
17.3144	-49.7936	7.55021	-164.103	46.323	-164.648	50.8901		17.3144	20.1404	0.49473	13.6022	1.56938	14.0689	1.68782
17.3244	-49.7671	7.55312	-164.001	46.25	-164.785	51.0198		17.3244	20.1422	0.49496	13.6067	1.56661	14.0679	1.69155
17.3344	-49.7882	7.55383	-164.621	46.4811	-165.217	51.2967		17.3344	20.1451	0.49471	13.6128	1.56479	14.0707	1.69303
17.3444	-49.7612	7.54849	-164.58	46.445	-165.402	51.3036		17.3444	20.1458	0.49478	13.616	1.56535	14.0648	1.69166
17.3544	-49.7552	7.54813	-164.564	46.4679	-165.207	51.0653		17.3544	20.1475	0.49476	13.6101	1.56512	14.0676	1.6877
17.3644	-49.7493	7.54181	-164.555	46.4726	-165.086	50.8366		17.3644	20.1512	0.49478	13.6163	1.56397	14.0646	1.68986
17.3744	-49.7428	7.54276	-164.835	46.5461	-164.897	50.5834		17.3744	20.1535	0.49417	13.6174	1.5646	14.0627	1.68947
17.3844	-49.715	7.54106	-164.665	46.4491	-164.723	50.4576		17.3844	20.1555	0.4944	13.6259	1.56425	14.0658	1.68605
17.3944	-49.7152	7.53736	-164.47	46.3958	-165.123	50.74		17.3944	20.1525	0.49427	13.6253	1.56426	14.0701	1.6845
17.4044	-49.6816	7.53801	-164.439	46.3373	-165.503	50.957		17.4044	20.1507	0.49353	13.628	1.56359	14.0617	1.68838
17.4144	-49.6672	7.5357	-164.57	46.3658	-165.796	51.106		17.4144	20.1512	0.49324	13.6277	1.56275	14.0599	1.68828
17.4244	-49.6449	7.52711	-164.757	46.4356	-166.166	51.2669		17.4244	20.1508	0.49313	13.6306	1.56305	14.0582	1.69221
17.4344	-49.6678	7.52458	-165.324	46.6181	-166.339	51.3272		17.4344	20.1485	0.49324	13.6347	1.56354	14.0646	1.69236
17.4444	-49.6751	7.52371	-165.4	46.6615	-166.417	51.2995		17.4444	20.1459	0.49273	13.6501	1.56191	14.0622	1.69074
17.4544	-49.7083	7.52595	-165.404	46.6967	-166.861	51.4659		17.4544	20.1438	0.49301	13.6581	1.56185	14.062	1.69482
17.4644	-49.7285	7.53949	-165.54	46.7274	-166.923	51.4967		17.4644	20.1446	0.49283	13.6636	1.56223	14.0595	1.69626
17.4744	-49.7149	7.55135	-165.479	46.7182	-166.917	51.5052		17.4744	20.1454	0.49237	13.6584	1.56323	14.0658	1.69935
17.4844	-49.7026	7.55716	-164.752	46.4811	-166.643	51.2816		17.4844	20.1444	0.49244	13.6691	1.56152	14.0744	1.69899
17.4944	-49.6912	7.55979	-164.624	46.4881	-166.503	51.2194		17.4944	20.1443	0.49196	13.6733	1.56074	14.0705	1.69884
17.5044	-49.6717	7.55982	-164.891	46.579	-166.839	51.4468		17.5044	20.142	0.49185	13.6798	1.55974	14.0702	1.69846
17.5144	-49.6831	7.56263	-164.631	46.4848	-167.211	51.7376		17.5144	20.1444	0.4918	13.685	1.5573	14.0656	1.70175
17.5244	-49.6875	7.56552	-164.543	46.4671	-167.251	51.6337		17.5244	20.1437	0.49198	13.6856	1.55436	14.0691	1.70172
17.5344	-49.6619	7.56711	-164.841	46.5631	-166.939	51.3244		17.5344	20.1404	0.49232	13.6847	1.55358	14.0624	1.70171
17.5444	-49.6221	7.5676	-164.825	46.5607	-166.899	51.2467		17.5444	20.1396	0.49209	13.6779	1.55135	14.0599	1.70322
17.5544	-49.5774	7.56024	-164.934	46.5804	-167.003	51.2716		17.5544	20.1383	0.4922	13.6748	1.54969	14.0528	1.70406
17.5644	-49.6072	7.56041	-165.22	46.6545	-166.962	51.1616		17.5644	20.1388	0.49194	13.6777	1.54739	14.0395	1.70972
17.5744	-49.6026	7.56107	-166.247	46.9523	-167.09	51.1849		17.5744	20.1394	0.49247	13.6754	1.54736	14.0441	1.70955
17.5844	-49.6065	7.55715	-166.323	46.9438	-167.165	51.1784		17.5844	20.1398	0.4927	13.6682	1.54927	14.0381	1.70914
17.5944	-49.5965	7.55264	-166.221	46.9219	-167.464	51.3193		17.5944	20.1441	0.49279	13.6671	1.54803	14.0319	1.70874
17.6044	-49.5718	7.55492	-166.318	46.9337	-167.361	51.194		17.6044	20.1472	0.49281	13.6632	1.54883	14.0325	1.71041
17.6144	-49.5609	7.55327	-166.063	46.8489	-167.705	51.3646		17.6144	20.1472	0.49379	13.6635	1.5484	14.031	1.71092
17.6244	-49.5214	7.54655	-166.141	46.8633	-167.689	51.2124		17.6244	20.1485	0.49376	13.669	1.54411	14.0256	1.71269
17.6344	-49.4999	7.55222	-166.134	46.8049	-167.816	51.1739		17.6344	20.1453	0.49379	13.6717	1.54382	14.0304	1.71277
17.6444	-49.5167	7.5546	-166.106	46.7991	-167.909	51.1881		17.6444	20.145	0.49369	13.6688	1.54439	14.0235	1.71716
17.6544	-49.5553	7.54249	-166.117	46.7771	-168.046	51.2742		17.6544	20.1486	0.49346	13.6628	1.54221	14.019	1.72088
17.6644	-49.5981	7.54418	-166.148	46.7989	-168.163	51.2236		17.6644	20.1494	0.49332	13.6572	1.54401	14.0221	1.72267
17.6744	-49.6263	7.54802	-166.28	46.8627	-168.334	51.2596		17.6744	20.1508	0.49328	13.6522	1.5452	14.0207	1.7248
17.6844	-49.6072	7.54119	-166.308	46.87	-168.594	51.4342		17.6844	20.1517	0.49319	13.6478	1.54738	14.007	1.72966
17.6944	-49.6306	7.54678	-166.2	46.8927	-168.784	51.5025		17.6944	20.153	0.49302	13.6518	1.54743	13.9979	1.73282
17.7044	-49.679	7.55017	-165.988	46.8559	-168.955	51.6223		17.7044	20.1543	0.49233	13.6532	1.54735	13.9885	1.73572
17.7144	-49.6741	7.54619	-165.859	46.8266	-169.036	51.609		17.7144	20.1555	0.49256	13.6518	1.54731	13.9782	1.73705
17.7244	-49.6517	7.54793	-165.524	46.695	-168.805	51.4621		17.7244	20.1557	0.49285	13.6531	1.54741	13.9763	1.74078
17.7344	-49.6544	7.54455	-165.583	46.7066	-168.694	51.4256		17.7344	20.1557	0.49347	13.6627	1.54428	13.973	1.74148
17.7444	-49.6249	7.53803	-165.44	46.6734	-168.379	51.1543		17.7444	20.1548	0.49334	13.6672	1.54493	13.9695	1.74375
17.7544	-49.6643	7.52487	-165.608	46.7307	-168.496	51.2002		17.7544	20.1535	0.49262	13.6677	1.54392	13.9645	1.75183
17.7644	-49.6413	7.51797	-165.636	46.7475	-168.616	51.2817		17.7644	20.1513	0.49264	13.6666	1.54354	13.9496	1.75856
17.7744	-49.6576	7.51879	-165.636	46.7234	-168.496	51.1586		17.7744	20.1487	0.49294	13.663	1.54609	13.9375	1.76349
17.7844	-49.6732	7.51597	-165.769	46.7179	-168.207	50.9099		17.7844	20.15	0.49275	13.6616	1.54453	13.9344	1.76289
17.7944	-49.7133	7.51547	-165.164	46.4894	-168.263	50.853		17.7944	20.1506	0.49232	13.6646	1.54369	13.9291	1.76554
17.8044	-49.7592	7.51118	-164.788	46.3491	-168.602	50.9892		17.8044	20.1499	0.49249	13.6547	1.54362	13.9198	1.76607
17.8144	-49.7746	7.50787	-164.951	46.3327	-169.034	51.2427		17.8144	20.1503	0.4921	13.6572	1.54051	13.919	1.76477
17.8244	-49.8031	7.5066	-164.967	46.3329	-169.083	51.313		17.8244	20.1492	0.49215	13.6519	1.53974	13.9115	1.76549
17.8344	-49.8107	7.49971	-165.053	46.3665	-168.958	51.1703		17.8344	20.1459	0.49238	13.6417	1.54101	13.9005	1.76675
17.8444	-49.8308	7.49619	-165.278	46.4426	-169.172	51.241		17.8444	20.1459	0.49233	13.6457	1.5388	13.8953	1.7701
17.8544	-49.8437	7.49315	-165.948	46.679	-169.551	51.4021		17.8544	20.1461	0.49235	13.6451	1.54032	13.8921	1.77329
17.8644	-49.857	7.49236	-166.08	46.72	-169.79	51.6268		17.8644	20.1432	0.4923	13.6472	1.54	13.8808	1.77576
17.8744	-49.8693	7.49224	-165.4	46.4708	-170.172	51.7545		17.8744	20.144	0.4926	13.6379	1.54192	13.8712	1.77729
17.8844	-49.937	7.49818	-165.961	46.7092	-170.251	51.784		17.8844	20.144	0.49275	13.6261	1.54055	13.8586	1.78146
17.8944	-49.9453	7.49534	-165.425	46.5309	-170.626	51.9637		17.8944	20.1455	0.49294	13.6209	1.54263	13.8489	1.7851
17.9044	-49.9549	7.48356	-165.438	46.4668	-171.022	52.23		17.9044	20.1438	0.49317	13.6166	1.54177	13.8521	1.78411
17.9144	-49.9882	7.47955	-165.465	46.4634	-171.015	52.2322		17.9144	20.14	0.49368	13.6202	1.54196	13.835	1.78867
17.9244	-49.9896	7.47441	-165.857	46.5879	-171.053	52.2484		17.9244	20.138	0.4938	13.6137	1.54402	13.8251	1.78949
17.9344	-49.9979	7.4763	-166.58	46.8421	-171.478	52.4757		17.9344	20.1418	0.49322	13.611	1.54284	13.8097	1.79536
17.9444	-50.0148	7.48054	-166.598	46.8642	-171.528	52.4563		17.9444	20.1424	0.49378	13.6054	1.54524	13.8057	1.79778
17.9544	-50.0032	7.47706	-166.493	46.805	-171.344	52.3989		17.9544	20.1409	0.49366	13.6075	1.54402	13.8011	1.79948
17.9644	-49.9727	7.46836	-166.61	46.848	-171.549	52.5078		17.9644	20.1406	0.49369	13.6113	1.54207	13.7924	1.80241
17.9744	-49.9903	7.46535	-166.699	46.8904	-171.686	52.6111		17.9744	20.1419	0.49472	13.6147	1.54071	13.7861	1.80148
17.9844	-50.0142	7.4614	-166.603	46.8558	-171.567	52.5596		17.9844	20.1427	0.49471	13.6087	1.54018	13.7764	1.8045
17.9944	-50.0428	7.46519	-166.421	46.8446	-171.609	52.5099		17.9944	20.1456	0.49483	13.6074	1.54073	13.7746	1.80491
18.0044	-50.1018	7.46657	-166.387	46.8825	-171.951	52.784		18.0044	20.1445	0.49454	13.6055	1.54066	13.7667	1.80672
18.0144	-50.1261	7.4693	-166.443	46.8975	-172.19	52.8864		18.0144	20.144	0.49397	13.5953	1.54489	13.766	1.80792
18.0244	-50.2106	7.4767	-166.291	46.8882	-172.269	52.8872		18.0244	20.1435	0.4942	13.5909	1.54744	13.7592	1.81087
18.0344	-50.2599	7.48221	-165.782	46.6784	-172.439	53.0608		18.0344	20.1459	0.4944	13.5817	1.54855	13.7643	1.80869
18.0444	-50.3157	7.48292	-165.114	46.4592	-172.34	53.0183		18.0444	20.1435	0.49501	13.5862	1.54997	13.7584	1.80625
18.0544	-50.3836	7.48749	-165.861	46.6926	-172.227	52.9153		18.0544	20.141	0.49495	13.5851	1.55132	13.7495	1.81106
18.0644	-50.3565	7.48358	-165.525	46.593	-172.353	52.9284		18.0644	20.1396	0.49517	13.5811	1.55068	13.7487	1.81151
18.0744	-50.3775	7.48693	-166.178	46.8012	-172.369	52.9085		18.0744	20.1368	0.49516	13.5833	1.55023	13.7434	1.81505
18.0844	-50.4018	7.49338	-165.967	46.7105	-172.529	52.9591		18.0844	20.1358	0.49471	13.5846	1.55	13.7502	1.81358
18.0944	-50.4277	7.49087	-166	46.6953	-172.738	53.1429		18.0944	20.13	0.49496	13.5853	1.55122	13.7442	1.81603
18.1044	-50.421	7.48905	-166.125	46.7652	-172.893	53.2393		18.1044	20.126	0.49505	13.5916	1.54964	13.7285	1.82038
18.1144	-50.4438	7.48381	-166.209	46.8056	-173.013	53.2911		18.1144	20.125	0.49458	13.587	1.5507	13.7229	1.82721
18.1244	-50.4492	7.47292	-166.297	46.8378	-172.891	53.1927		18.1244	20.1231	0.4948	13.5851	1.55245	13.7094	1.83109
18.1344	-50.4802	7.47608	-166.335	46.7825	-173.043	53.2465		18.1344	20.1211	0.49548	13.5805	1.5557	13.6997	1.83213
18.1444	-50.4742	7.4784	-166.708	46.8982	-173.388	53.4623		18.1444	20.1207	0.49542	13.579	1.55651	13.692	1.83574
18.1544	-50.5036	7.47841	-166.04	46.6466	-173.618	53.5588		18.1544	20.1162	0.49529	13.5832	1.55539	13.6891	1.8372
18.1644	-50.5297	7.47484	-166.514	46.8244	-174.017	53.7559		18.1644	20.1127	0.49535	13.5803	1.55496	13.6845	1.83864
18.1744	-50.5355	7.48176	-166.577	46.8583	-173.815	53.5982		18.1744	20.1113	0.49533	13.5816	1.5536	13.6842	1.8397
18.1844	-50.5321	7.48539	-166.424	46.7648	-173.967	53.6327		18.1844	20.1099	0.49559	13.5848	1.55144	13.6818	1.84211
18.1944	-50.5271	7.48751	-166.533	46.776	-174.316	53.8283		18.1944	20.1072	0.49602	13.5793	1.55227	13.6776	1.8433
18.2044	-50.5372	7.48473	-166.635	46.8015	-174.314	53.785		18.2044	20.1066	0.49669	13.5843	1.54988	13.6919	1.84054
18.2144	-50.5661	7.48527	-166.815	46.8564	-174.512	53.8149		18.2144	20.1081	0.49615	13.5817	1.55103	13.6931	1.84362
18.2244	-50.6173	7.49639	-166.747	46.8301	-174.75	53.8911		18.2244	20.1066	0.49594	13.5767	1.55254	13.6912	1.84576
18.2344	-50.6363	7.49618	-166.646	46.7623	-174.985	54.0066		18.2344	20.1049	0.49597	13.5709	1.55437	13.6972	1.84624
18.2444	-50.6506	7.50037	-166.519	46.7322	-175.236	54.1851		18.2444	20.1036	0.49664	13.5752	1.55403	13.6957	1.84494
18.2544	-50.6569	7.49892	-166.783	46.827	-175.408	54.1651		18.2544	20.1001	0.49761	13.5803	1.55558	13.6962	1.84382
18.2644	-50.6778	7.50221	-166.946	46.9259	-175.629	54.2869		18.2644	20.1006	0.49798	13.5795	1.55592	13.7012	1.8427
18.2744	-50.6715	7.50706	-167.062	46.9759	-175.972	54.4601		18.2744	20.0964	0.49853	13.5877	1.55398	13.7047	1.84125
18.2844	-50.6572	7.5107	-167.112	46.9707	-175.829	54.4705		18.2844	20.0914	0.49929	13.5946	1.552	13.7054	1.84732
18.2944	-50.6711	7.51749	-167.219	47.0523	-175.904	54.478		18.2944	20.0865	0.50011	13.5991	1.55071	13.7128	1.84715
18.3044	-50.6799	7.51175	-166.948	46.9851	-175.857	54.5248		18.3044	20.0821	0.50067	13.6081	1.54971	13.7224	1.84698
18.3144	-50.7024	7.51655	-166.874	46.9683	-175.983	54.5926		18.3144	20.084	0.50132	13.6085	1.55184	13.7175	1.84906
18.3244	-50.7347	7.51298	-166.801	46.9504	-176.206	54.7349		18.3244	20.0833	0.50161	13.6085	1.55359	13.7206	1.84784
18.3344	-50.7514	7.51394	-166.732	46.922	-176.273	54.7881		18.3344	20.0846	0.50184	13.6102	1.55323	13.7243	1.84799
18.3444	-50.8133	7.5212	-166.658	46.9261	-176.161	54.7525		18.3444	20.0821	0.50178	13.608	1.55351	13.7306	1.84802
18.3544	-50.8223	7.51934	-166.556	46.8683	-176.204	54.8316		18.3544	20.0825	0.5019	13.6116	1.55172	13.7293	1.85103
18.3644	-50.8225	7.51625	-166.72	46.9087	-176.365	55.0385		18.3644	20.0836	0.50201	13.6045	1.55373	13.7354	1.85
18.3744	-50.8163	7.51936	-166.755	46.9625	-176.53	55.1561		18.3744	20.0825	0.50161	13.6152	1.55071	13.7475	1.8473
18.3844	-50.8037	7.52623	-166.93	47.0721	-177.025	55.4886		18.3844	20.08	0.50172	13.6189	1.5502	13.7538	1.84564
18.3944	-50.8492	7.53543	-166.847	47.039	-177.121	55.5828		18.3944	20.0789	0.50185	13.615	1.54867	13.7537	1.84835
18.4044	-50.9246	7.54125	-167.082	47.1557	-177.02	55.5092		18.4044	20.0783	0.50201	13.6188	1.54769	13.7413	1.85233
18.4144	-50.9753	7.54536	-167.01	47.0782	-176.89	55.427		18.4144	20.0801	0.50163	13.6173	1.54763	13.7425	1.85385
18.4244	-51.0259	7.54918	-167.018	47.0542	-176.817	55.4215		18.4244	20.0818	0.50222	13.6235	1.54649	13.7496	1.85244
18.4344	-51.0702	7.55145	-166.834	46.9975	-176.638	55.3606		18.4344	20.0779	0.50248	13.6253	1.54551	13.7566	1.84954
18.4444	-51.0727	7.5566	-166.963	46.9936	-176.73	55.4278		18.4444	20.0776	0.5017	13.6259	1.54231	13.7499	1.8499
18.4544	-51.0835	7.5614	-166.736	46.8907	-176.632	55.3915		18.4544	20.0781	0.5016	13.6201	1.54363	13.7494	1.84698
18.4644	-51.1043	7.54689	-166.672	46.8915	-176.688	55.5084		18.4644	20.076	0.50125	13.6103	1.54622	13.7463	1.84535
18.4744	-51.0948	7.53433	-166.762	46.96	-176.765	55.4968		18.4744	20.0705	0.50053	13.6141	1.54574	13.7418	1.84784
18.4844	-51.1156	7.52869	-166.859	46.997	-176.678	55.4486		18.4844	20.068	0.50016	13.6185	1.54589	13.7421	1.84673
18.4944	-51.1318	7.53325	-167.177	47.1159	-176.84	55.5028		18.4944	20.0641	0.50024	13.6263	1.54526	13.7377	1.84999
18.5044	-51.1372	7.53486	-167.097	47.0998	-176.987	55.6212		18.5044	20.0644	0.50013	13.6166	1.54912	13.7325	1.84902
18.5144	-51.16	7.53766	-167.243	47.1427	-177.056	55.672		18.5144	20.0628	0.50035	13.6212	1.54879	13.7227	1.85214
18.5244	-51.1299	7.53785	-167.148	47.1088	-176.891	55.604		18.5244	20.0639	0.50001	13.6247	1.54749	13.7168	1.85376
18.5344	-51.1495	7.54127	-167.003	47.0364	-176.98	55.7327		18.5344	20.0623	0.49948	13.629	1.54655	13.7205	1.85676
18.5444	-51.1648	7.54367	-166.848	46.9694	-176.848	55.6752		18.5444	20.0636	0.49895	13.631	1.5461	13.7155	1.86159
18.5544	-51.2176	7.55216	-166.84	47.0195	-176.841	55.7254		18.5544	20.0654	0.49853	13.6399	1.5445	13.7285	1.85831
18.5644	-51.2222	7.55367	-166.841	47.0345	-176.89	55.8406		18.5644	20.0651	0.49858	13.6504	1.54348	13.7238	1.86183
18.5744	-51.2544	7.55512	-167.014	47.1138	-176.715	55.7638		18.5744	20.065	0.49863	13.6477	1.54415	13.7255	1.86092
18.5844	-51.2607	7.55578	-167.216	47.1879	-176.309	55.6223		18.5844	20.0645	0.49909	13.6473	1.54434	13.7188	1.86322
18.5944	-51.2836	7.56125	-166.699	47.0381	-176.29	55.6549		18.5944	20.0651	0.49915	13.6479	1.54486	13.7309	1.86214
[truncated: 3,941 more rows]

## Sheet: Figure 4
Figure 4b																								Figure 4c						Figure 4d (left)									Figure 4d (right)									Figure 4e (left)
[truncated: 20,495 more rows]

[truncated: 9 more sheets: Figure 5, Figure 6, SI Fig.3, SI Fig.4, SI Fig.5, SI Fig.6, SI Fig.7, SI Fig.8, SI Fig.9]
